# Supplementary material for: NanoPlex: a universal strategy for fluorescence microscopy multiplexing using nanobodies with erasable signals
Source: Nat Commun. 2024 Oct 10;15:8771. doi: 10.1038/s41467-024-53030-w (PMC11479620; doi:10.1038/s41467-024-53030-w)
Supplement: Supplementary file 4 — Source Data [file 41467_2024_53030_MOESM4_ESM.xlsx]

## Sheet: Figure 1c
Wavelength [nm]	Absorbance
183	0.15881
183.5	0.2521
184	-0.29706
184.5	-0.57458
185	-0.18052
185.5	-0.06328
186	-5.2391
186.5	-0.61054
187	-0.17668
187.5	0.05662
188	-0.02842
188.5	-0.14497
189	-0.00321
189.5	0.7266
190	0.7222
190.5	0.18059
191	-0.1186
191.5	0.02576
192	0.24973			Left: DMSO cut off - plot from ca 255 nm until 1000 nm
192.5	0.05893
193	-0.39852
193.5	-0.35093
194	-0.29997
194.5	-0.30919
195	-0.01374
195.5	0.40093
196	0.6895
196.5	0.30001
197	-0.32352
197.5	-0.2693
198	0.1876
198.5	0.01454
199	-1.61435
199.5	-5.07213
200	-0.7806
200.5	-0.22386
201	-0.17301
201.5	-0.13644
202	0.05316
202.5	0.08011
203	-0.09918
203.5	-0.30415
204	-0.50674
204.5	-0.29595
205	-0.1046
205.5	-0.04121
206	-0.01302
206.5	0.00804
207	-0.00364
207.5	-0.05037
208	-0.07799
208.5	-0.01371
209	0.09049
209.5	-0.03556
210	-0.16591
210.5	-0.08969
211	0.15478
211.5	0.19768
212	0.07277
212.5	-0.21231
213	-0.02064
213.5	0.0345
214	-0.39411
214.5	-0.3898
215	-0.02267
215.5	-0.17691
216	-0.48784
216.5	0.11964
217	0.39293
217.5	-0.03411
218	-0.07056
218.5	0.24527
219	-0.14013
219.5	-0.50033
220	-0.11207
220.5	0.36298
221	0.42864
221.5	0.00306
222	-0.20004
222.5	-0.17743
223	7.9631e-05
223.5	-0.02606
224	-0.17983
224.5	-0.27082
225	-0.37334
225.5	-0.16301
226	0.19014
226.5	0.1368
227	-0.05176
227.5	0.14916
228	0.32233
228.5	0.05945
229	-0.10279
229.5	0.06684
230	-1.73572
230.5	-5.55763
231	-0.16147
231.5	0.61313
232	0.11048
232.5	0.05622
233	0.38986
233.5	0.46152
234	0.03632
234.5	-0.3326
235	-0.07038
235.5	0.37662
236	0.16096
236.5	-0.17833
237	0.137
237.5	0.20782
238	-0.5813
238.5	-5.48682
239	-0.55955
239.5	0.05607
240	0.2425
240.5	0.1023
241	-0.05856
241.5	-0.43917
242	-0.46926
242.5	-0.23075
243	-0.07819
243.5	0.20104
244	1.26671
244.5	0.15605
245	-0.10852
245.5	0.72754
246	1.58962
246.5	-0.12358
247	-0.12722
247.5	0.22699
248	0.29428
248.5	0.28223
249	0.44489
249.5	0.2825
250	-0.14157
250.5	0.03252
251	0.20909
251.5	-0.14543
252	-0.46168
252.5	-0.17055
253	0.09696
253.5	0.26444
254	-0.02065
254.5	-0.206
255	0.04499
255.5	0.28471
256	0.47684
256.5	0.33364
257	0.29239
257.5	0.39602
258	0.42216
258.5	0.38145
259	0.38101
259.5	0.3944
260	0.39258
260.5	0.36834
261	0.34047
261.5	0.32895
262	0.32553
262.5	0.32146
263	0.31901
263.5	0.3179
264	0.31447
264.5	0.30952
265	0.30555
265.5	0.30429
266	0.30494
266.5	0.30342
267	0.30139
267.5	0.30338
268	0.3064
268.5	0.30737
269	0.30858
269.5	0.31073
270	0.31223
270.5	0.31384
271	0.31681
271.5	0.31951
272	0.32136
272.5	0.3243
273	0.32786
273.5	0.33021
274	0.3325
274.5	0.3358
275	0.33882
275.5	0.34081
276	0.34204
276.5	0.34319
277	0.34471
277.5	0.34576
278	0.34613
278.5	0.34668
279	0.34772
279.5	0.34909
280	0.35063
280.5	0.35234
281	0.35448
281.5	0.35657
282	0.35756
282.5	0.35745
283	0.35659
283.5	0.35528
284	0.35389
284.5	0.35271
285	0.35146
285.5	0.34967
286	0.34723
286.5	0.34478
287	0.34351
287.5	0.34265
288	0.34089
288.5	0.33932
289	0.33854
289.5	0.33767
290	0.33749
290.5	0.33937
291	0.34139
291.5	0.3419
292	0.3418
292.5	0.34215
293	0.34365
293.5	0.34545
294	0.34659
294.5	0.34746
295	0.3484
295.5	0.34949
296	0.35029
296.5	0.35054
297	0.35136
297.5	0.35304
298	0.35436
298.5	0.35494
299	0.35504
299.5	0.3551
300	0.35554
300.5	0.35653
301	0.35777
301.5	0.35861
302	0.35862
302.5	0.3579
303	0.35747
303.5	0.35764
304	0.3579
304.5	0.35826
305	0.35887
305.5	0.35968
306	0.36001
306.5	0.35866
307	0.3571
307.5	0.35748
308	0.35836
308.5	0.35858
309	0.35876
309.5	0.35861
310	0.35737
310.5	0.3565
311	0.3572
311.5	0.3585
312	0.35904
312.5	0.35775
313	0.35661
313.5	0.35744
314	0.35798
314.5	0.35727
315	0.35669
315.5	0.35673
316	0.35733
316.5	0.35858
317	0.35996
317.5	0.36015
318	0.35975
318.5	0.36021
319	0.3606
319.5	0.36045
320	0.36148
320.5	0.36323
321	0.36373
321.5	0.36432
322	0.36631
322.5	0.36797
323	0.3686
323.5	0.36914
324	0.37048
324.5	0.37284
325	0.37463
325.5	0.37538
326	0.37645
326.5	0.37803
327	0.37956
327.5	0.38043
328	0.38116
328.5	0.38381
329	0.38733
329.5	0.38899
330	0.38898
330.5	0.38899
331	0.3916
331.5	0.39574
332	0.39768
332.5	0.3978
333	0.39788
333.5	0.39928
334	0.40163
334.5	0.40315
335	0.40473
335.5	0.4073
336	0.40842
336.5	0.40814
337	0.4098
337.5	0.41238
338	0.41338
338.5	0.41394
339	0.415
339.5	0.41601
340	0.41679
340.5	0.41761
341	0.4193
341.5	0.42121
342	0.42015
342.5	0.41812
343	0.41991
343.5	0.42221
344	0.42186
344.5	0.42169
345	0.42224
345.5	0.42153
346	0.42082
346.5	0.4215
347	0.42195
347.5	0.42098
348	0.4187
348.5	0.41707
349	0.41755
349.5	0.41746
350	0.41559
350.5	0.41376
351	0.41274
351.5	0.41215
352	0.40988
352.5	0.40611
353	0.40516
353.5	0.40598
354	0.40373
354.5	0.3992
355	0.39606
355.5	0.39496
356	0.39418
356.5	0.39175
357	0.38844
357.5	0.38554
358	0.38137
358.5	0.37675
359	0.3749
359.5	0.37346
360	0.36953
360.5	0.36587
361	0.36353
361.5	0.36055
362	0.35694
362.5	0.35352
363	0.35028
363.5	0.34672
364	0.34196
364.5	0.33669
365	0.33222
365.5	0.32855
366	0.32516
366.5	0.32119
367	0.31692
367.5	0.31304
368	0.30853
368.5	0.30298
369	0.29788
369.5	0.29379
370	0.29015
370.5	0.28519
371	0.27838
371.5	0.27294
372	0.26893
372.5	0.26342
373	0.25808
373.5	0.25481
374	0.25042
374.5	0.24438
375	0.23982
375.5	0.23656
376	0.23274
376.5	0.2269
377	0.22025
377.5	0.21675
378	0.21394
378.5	0.2076
379	0.20121
379.5	0.19704
380	0.19276
380.5	0.18782
381	0.183
381.5	0.1781
382	0.17317
382.5	0.16901
383	0.16497
383.5	0.15962
384	0.15431
384.5	0.15016
385	0.14539
385.5	0.14043
386	0.1375
386.5	0.13485
387	0.13033
387.5	0.12458
388	0.11914
388.5	0.11563
389	0.11301
389.5	0.10967
390	0.10562
390.5	0.10152
391	0.09805
391.5	0.09441
392	0.08998
392.5	0.08664
393	0.08468
393.5	0.08193
394	0.07816
394.5	0.0745
395	0.07221
395.5	0.07094
396	0.06832
396.5	0.06484
397	0.0621
397.5	0.0586
398	0.05429
398.5	0.05237
399	0.05223
399.5	0.05091
400	0.04847
400.5	0.04582
401	0.04364
401.5	0.04173
402	0.0394
402.5	0.03745
403	0.03634
403.5	0.03471
404	0.03263
404.5	0.03128
405	0.03003
405.5	0.02817
406	0.02642
406.5	0.02518
407	0.02436
407.5	0.02344
408	0.02198
408.5	0.02017
409	0.01845
409.5	0.01736
410	0.01675
410.5	0.0162
411	0.0156
411.5	0.01465
412	0.01298
412.5	0.01165
413	0.01173
413.5	0.01201
414	0.01174
414.5	0.01143
415	0.01075
415.5	0.00923
416	0.00815
416.5	0.00808
417	0.00802
417.5	0.00752
418	0.0068
418.5	0.00671
419	0.00718
419.5	0.00633
420	0.00493
420.5	0.00507
421	0.00556
421.5	0.0053
422	0.00496
422.5	0.00477
423	0.00449
423.5	0.00415
424	0.00392
424.5	0.00403
425	0.00436
425.5	0.00443
426	0.0042
426.5	0.00384
427	0.00357
427.5	0.00335
428	0.00296
428.5	0.00284
429	0.00333
429.5	0.0037
430	0.00361
430.5	0.0033
431	0.00295
431.5	0.00266
432	0.0023
432.5	0.00211
433	0.00266
433.5	0.00308
434	0.00257
434.5	0.00232
435	0.00279
435.5	0.00319
436	0.00304
436.5	0.00251
437	0.00278
437.5	0.00379
438	0.0037
438.5	0.00289
439	0.00265
439.5	0.0027
440	0.00269
440.5	0.00262
441	0.0025
441.5	0.00232
442	0.00218
442.5	0.00212
443	0.00209
443.5	0.00229
444	0.00285
444.5	0.00305
445	0.00258
445.5	0.00212
446	0.0021
446.5	0.00253
447	0.00279
447.5	0.00265
448	0.0028
448.5	0.00299
449	0.0025
449.5	0.00207
450	0.00233
450.5	0.0028
451	0.00312
451.5	0.00315
452	0.00318
452.5	0.0032
453	0.00232
453.5	0.00152
454	0.00269
454.5	0.00376
455	0.00303
455.5	0.00234
456	0.00236
456.5	0.00247
457	0.00268
457.5	0.00302
458	0.00295
458.5	0.00261
459	0.00257
459.5	0.00262
460	0.00253
460.5	0.00274
461	0.00305
461.5	0.0027
462	0.00235
462.5	0.00252
463	0.00205
463.5	0.00143
464	0.00231
464.5	0.00319
465	0.00255
465.5	0.00212
466	0.00265
466.5	0.00333
467	0.00338
467.5	0.00275
468	0.00289
468.5	0.00347
469	0.00247
469.5	0.00161
470	0.00281
470.5	0.0035
471	0.00278
471.5	0.00222
472	0.00238
472.5	0.00304
473	0.00332
473.5	0.003
474	0.0027
474.5	0.00259
475	0.00267
475.5	0.00299
476	0.00343
476.5	0.00362
477	0.00338
477.5	0.00276
478	0.00216
478.5	0.00187
479	0.00199
479.5	0.00222
480	0.00232
480.5	0.00258
481	0.00297
481.5	0.00301
482	0.0028
482.5	0.00265
483	0.00278
483.5	0.00295
484	0.00265
484.5	0.00242
485	0.00278
485.5	0.00281
486	0.00226
486.5	0.00143
487	0.00115
487.5	0.00238
488	0.00313
488.5	0.00277
489	0.00313
489.5	0.0036
490	0.0031
490.5	0.00299
491	0.00358
491.5	0.00354
492	0.00309
492.5	0.00291
493	0.00251
493.5	0.002
494	0.00226
494.5	0.00296
495	0.0034
495.5	0.0037
496	0.00368
496.5	0.00288
497	0.00235
497.5	0.00307
498	0.00345
498.5	0.00286
499	0.00229
499.5	0.00214
500	0.00245
500.5	0.00305
501	0.00368
501.5	0.00406
502	0.00371
502.5	0.00264
503	0.00251
503.5	0.0033
504	0.00299
504.5	0.00258
505	0.00343
505.5	0.00384
506	0.00314
506.5	0.00243
507	0.00237
507.5	0.00303
508	0.00326
508.5	0.00289
509	0.00288
509.5	0.00318
510	0.00332
510.5	0.00309
511	0.00267
511.5	0.00253
512	0.00268
512.5	0.00293
513	0.00319
513.5	0.00324
514	0.00289
514.5	0.00276
515	0.00326
515.5	0.00331
516	0.00278
516.5	0.00262
517	0.0028
517.5	0.00293
518	0.00258
518.5	0.00212
519	0.00246
519.5	0.00304
520	0.00318
520.5	0.00329
521	0.00348
521.5	0.00345
522	0.00307
522.5	0.0026
523	0.00293
523.5	0.00351
524	0.00286
524.5	0.00235
525	0.00302
525.5	0.00334
526	0.00306
526.5	0.00306
527	0.00324
527.5	0.0033
528	0.0032
528.5	0.00307
529	0.00312
529.5	0.00328
530	0.00331
530.5	0.00289
531	0.00253
531.5	0.00302
532	0.00337
532.5	0.00302
533	0.003
533.5	0.0034
534	0.00361
534.5	0.00349
535	0.00321
535.5	0.00315
536	0.00317
536.5	0.00293
537	0.00301
537.5	0.00346
538	0.00331
538.5	0.00276
539	0.00262
539.5	0.00279
540	0.00306
540.5	0.00337
541	0.00347
541.5	0.00315
542	0.00289
542.5	0.00291
543	0.00299
543.5	0.00303
544	0.00298
544.5	0.00292
545	0.00293
545.5	0.00308
546	0.00323
546.5	0.00326
547	0.00336
547.5	0.00355
548	0.00362
548.5	0.00356
549	0.00339
549.5	0.00297
550	0.00271
550.5	0.00337
551	0.00392
551.5	0.00338
552	0.00291
552.5	0.00303
553	0.00329
553.5	0.00335
554	0.00318
554.5	0.00325
555	0.00357
555.5	0.00374
556	0.0038
556.5	0.00384
557	0.00374
557.5	0.00352
558	0.00328
558.5	0.00317
559	0.00318
559.5	0.00298
560	0.0028
560.5	0.00308
561	0.00344
561.5	0.00355
562	0.00348
562.5	0.00328
563	0.00304
563.5	0.00307
564	0.00345
564.5	0.00382
565	0.00399
565.5	0.0039
566	0.00362
566.5	0.0032
567	0.00271
567.5	0.00228
568	0.00214
568.5	0.00263
569	0.00324
569.5	0.00281
570	0.00246
570.5	0.00318
571	0.00354
571.5	0.00304
572	0.00266
572.5	0.00274
573	0.00306
573.5	0.00291
574	0.00247
574.5	0.00253
575	0.0028
575.5	0.00281
576	0.00269
576.5	0.00264
577	0.00279
577.5	0.00281
578	0.00262
578.5	0.00279
579	0.00304
579.5	0.00271
580	0.0025
580.5	0.00276
581	0.00275
581.5	0.00229
582	0.0017
582.5	0.00174
583	0.00254
583.5	0.00282
584	0.00261
584.5	0.0026
585	0.00269
585.5	0.00267
586	0.00242
586.5	0.00238
587	0.00285
587.5	0.00308
588	0.00286
588.5	0.00267
589	0.00265
589.5	0.00278
590	0.00293
590.5	0.00302
591	0.00304
591.5	0.00323
592	0.00357
592.5	0.00338
593	0.00291
593.5	0.00294
594	0.00332
594.5	0.00361
595	0.00347
595.5	0.00297
596	0.00251
596.5	0.00255
597	0.00305
597.5	0.00316
598	0.00306
598.5	0.00322
599	0.00327
599.5	0.00308
600	0.00305
600.5	0.00327
601	0.00355
601.5	0.00347
602	0.00318
602.5	0.00331
603	0.00324
603.5	0.00252
604	0.00228
604.5	0.00279
605	0.00332
605.5	0.00331
606	0.00284
606.5	0.00293
607	0.00333
607.5	0.00312
608	0.00288
608.5	0.00309
609	0.00325
609.5	0.00297
610	0.00224
610.5	0.00226
611	0.00308
611.5	0.00306
612	0.00259
612.5	0.00269
613	0.00277
613.5	0.00256
614	0.0025
614.5	0.00274
615	0.00306
615.5	0.00282
616	0.00231
616.5	0.00254
617	0.00292
617.5	0.00283
618	0.0027
618.5	0.00275
619	0.0029
619.5	0.00268
620	0.00217
620.5	0.00241
621	0.00301
621.5	0.00292
622	0.00272
622.5	0.0028
623	0.00288
623.5	0.0027
624	0.00227
624.5	0.00229
625	0.00276
625.5	0.00283
626	0.00279
626.5	0.00303
627	0.00313
627.5	0.00293
628	0.00263
628.5	0.00271
629	0.00319
629.5	0.00312
630	0.00276
630.5	0.003
631	0.00325
631.5	0.00314
632	0.00322
632.5	0.00323
633	0.00282
633.5	0.00306
634	0.00397
634.5	0.00408
635	0.00378
635.5	0.00387
636	0.00367
636.5	0.0032
637	0.00329
637.5	0.00366
638	0.00378
638.5	0.00344
639	0.00292
639.5	0.00272
640	0.00276
640.5	0.00288
641	0.00298
641.5	0.00303
642	0.00302
642.5	0.00309
643	0.00323
643.5	0.00333
644	0.00353
644.5	0.00391
645	0.00387
645.5	0.00342
646	0.00318
646.5	0.00337
647	0.00381
647.5	0.00392
648	0.00348
648.5	0.0028
649	0.00276
649.5	0.00331
650	0.00286
650.5	0.00236
651	0.00339
651.5	0.00372
652	0.00272
652.5	0.0025
653	0.00299
653.5	0.0032
654	0.00283
654.5	0.00326
655	0.00511
655.5	0.00403
656	0.00117
656.5	-0.00075014
657	-0.00144
657.5	0.00109
658	0.00365
658.5	0.00319
659	0.00299
659.5	0.00333
660	0.00303
660.5	0.00295
661	0.0033
661.5	0.00319
662	0.0029
662.5	0.00299
663	0.00314
663.5	0.00315
664	0.0031
664.5	0.00344
665	0.00405
665.5	0.00367
666	0.00285
666.5	0.00293
667	0.00313
667.5	0.003
668	0.0032
668.5	0.00353
669	0.00353
669.5	0.00358
670	0.00376
670.5	0.00378
671	0.00367
671.5	0.00359
672	0.00368
672.5	0.00385
673	0.00389
673.5	0.00399
674	0.00406
674.5	0.00359
675	0.00311
675.5	0.00338
676	0.00379
676.5	0.00379
677	0.00332
677.5	0.00315
678	0.00365
678.5	0.00359
679	0.00308
679.5	0.00324
680	0.00361
680.5	0.00357
681	0.00317
681.5	0.00284
682	0.00299
682.5	0.00329
683	0.00346
683.5	0.00347
684	0.00325
684.5	0.00291
685	0.00302
685.5	0.00338
686	0.00322
686.5	0.00327
687	0.00385
687.5	0.0036
688	0.00282
688.5	0.00271
689	0.00311
689.5	0.00352
690	0.00343
690.5	0.00314
691	0.00302
691.5	0.00274
692	0.00248
692.5	0.00288
693	0.00341
693.5	0.00349
694	0.00327
694.5	0.00301
695	0.00291
695.5	0.00281
696	0.0027
696.5	0.00286
697	0.00296
697.5	0.00276
698	0.00303
698.5	0.00355
699	0.00323
699.5	0.00267
700	0.00264
700.5	0.00291
701	0.00315
701.5	0.00316
702	0.0033
702.5	0.00357
703	0.00339
703.5	0.00281
704	0.00231
704.5	0.00267
705	0.0034
705.5	0.0032
706	0.00291
706.5	0.00323
707	0.0032
707.5	0.00289
708	0.00295
708.5	0.00324
709	0.00336
709.5	0.00289
710	0.00251
710.5	0.00291
711	0.00341
711.5	0.00345
712	0.003
712.5	0.00285
713	0.00329
713.5	0.00333
714	0.00314
714.5	0.00336
715	0.00338
715.5	0.00308
716	0.00306
716.5	0.00322
717	0.00328
717.5	0.00337
718	0.00333
718.5	0.00287
719	0.00262
719.5	0.00291
720	0.0032
720.5	0.00318
721	0.00287
721.5	0.00288
722	0.0033
722.5	0.00359
723	0.00343
723.5	0.00297
724	0.0031
724.5	0.00352
725	0.00333
725.5	0.00289
726	0.00267
726.5	0.00274
727	0.00291
727.5	0.00297
728	0.00303
728.5	0.00314
729	0.00323
729.5	0.00313
730	0.00284
730.5	0.00277
731	0.00285
731.5	0.00284
732	0.00299
732.5	0.00323
733	0.00307
733.5	0.00275
734	0.00262
734.5	0.00269
735	0.00272
735.5	0.00247
736	0.00249
736.5	0.00288
737	0.00293
737.5	0.00281
738	0.00303
738.5	0.00339
739	0.00345
739.5	0.0029
740	0.00267
740.5	0.00314
741	0.00304
741.5	0.00259
742	0.00276
742.5	0.00311
743	0.00313
743.5	0.00274
744	0.00254
744.5	0.0029
745	0.00299
745.5	0.00277
746	0.00277
746.5	0.00294
747	0.00307
747.5	0.00296
748	0.00249
748.5	0.00192
749	0.00233
749.5	0.00314
750	0.0027
750.5	0.00231
751	0.00284
751.5	0.00294
752	0.00265
752.5	0.00272
753	0.00295
753.5	0.00304
754	0.00292
754.5	0.00297
755	0.00329
755.5	0.00306
756	0.00262
756.5	0.00279
757	0.00278
757.5	0.00236
758	0.00235
758.5	0.0027
759	0.00302
759.5	0.00312
760	0.00296
760.5	0.00263
761	0.00253
761.5	0.00268
762	0.00252
762.5	0.00249
763	0.00303
763.5	0.00331
764	0.00304
764.5	0.00262
765	0.00261
765.5	0.00304
766	0.00307
766.5	0.00261
767	0.00213
767.5	0.00227
768	0.00277
768.5	0.00268
769	0.00243
769.5	0.00257
770	0.00298
770.5	0.00295
771	0.0021
771.5	0.00223
772	0.00336
772.5	0.00325
773	0.00274
773.5	0.00299
774	0.0032
774.5	0.00317
775	0.00319
775.5	0.00302
776	0.00273
776.5	0.00277
777	0.00297
777.5	0.00308
778	0.00315
778.5	0.00303
779	0.00259
779.5	0.00254
780	0.00298
780.5	0.00301
781	0.00267
781.5	0.00237
782	0.00221
782.5	0.00218
783	0.00222
783.5	0.00226
784	0.0023
784.5	0.00244
785	0.00262
785.5	0.00269
786	0.00254
786.5	0.00238
787	0.00264
787.5	0.00317
788	0.00354
788.5	0.00333
789	0.00285
789.5	0.00259
790	0.00243
790.5	0.00238
791	0.00253
791.5	0.00241
792	0.00201
792.5	0.00208
793	0.00228
793.5	0.00212
794	0.00219
794.5	0.00257
795	0.00278
795.5	0.00261
796	0.00229
796.5	0.00248
797	0.00278
797.5	0.00257
798	0.00235
798.5	0.00235
799	0.00236
799.5	0.00213
800	0.0019
800.5	0.00239
801	0.0028
801.5	0.00228
802	0.00204
802.5	0.00219
803	0.00192
803.5	0.00226
804	0.00322
804.5	0.00274
805	0.00202
805.5	0.00266
806	0.00262
806.5	0.00198
807	0.00258
807.5	0.0031
808	0.00266
808.5	0.00234
809	0.00241
809.5	0.0025
810	0.00203
810.5	0.00171
811	0.00274
811.5	0.00337
812	0.0028
812.5	0.00257
813	0.00269
813.5	0.00255
814	0.00223
814.5	0.00219
815	0.00283
815.5	0.00292
816	0.00232
816.5	0.00264
817	0.00316
817.5	0.00277
818	0.00209
818.5	0.00188
819	0.00251
819.5	0.00304
820	0.00285
820.5	0.00226
821	0.00221
821.5	0.00286
822	0.00235
822.5	0.0016
823	0.00254
823.5	0.00283
824	0.00221
824.5	0.00335
825	0.00435
825.5	0.00344
826	0.00255
826.5	0.00225
827	0.00211
827.5	0.00246
828	0.00297
828.5	0.0027
829	0.00219
829.5	0.00201
830	0.00187
830.5	0.00191
831	0.00233
831.5	0.00287
832	0.00317
832.5	0.00296
833	0.00266
833.5	0.00249
834	0.0021
834.5	0.00133
835	0.000610836
835.5	0.00136
836	0.0026
836.5	0.00212
837	0.00186
837.5	0.0026
838	0.0022
838.5	0.00152
839	0.00177
839.5	0.00183
840	0.00169
840.5	0.002
841	0.00192
841.5	0.00139
842	0.00151
842.5	0.00257
843	0.00359
843.5	0.00229
844	0.000578707
844.5	0.00135
845	0.00212
845.5	0.0022
846	0.00323
846.5	0.00395
847	0.00341
847.5	0.00264
848	0.00221
848.5	0.0022
849	0.00223
849.5	0.00173
850	0.000605525
850.5	0.00108
851	0.0029
851.5	0.00248
852	0.00165
852.5	0.00247
853	0.00262
853.5	0.00204
854	0.00211
854.5	0.00263
855	0.00266
855.5	0.00149
856	0.00147
856.5	0.00337
857	0.00352
857.5	0.00244
858	0.00225
858.5	0.00233
859	0.00203
859.5	0.00137
860	0.00141
860.5	0.00214
861	0.00207
861.5	0.00226
862	0.00331
862.5	0.00251
863	0.00123
863.5	0.00242
864	0.00333
864.5	0.00257
865	0.00156
865.5	0.00154
866	0.00242
866.5	0.00229
867	0.00164
867.5	0.0017
868	0.00187
868.5	0.00212
869	0.00278
869.5	0.00266
870	0.00172
870.5	0.0017
871	0.00215
871.5	0.00223
872	0.00225
872.5	0.00233
873	0.00252
873.5	0.00321
874	0.00376
874.5	0.00283
875	0.0016
875.5	0.00139
876	0.00231
876.5	0.00327
877	0.00322
877.5	0.00256
878	0.0021
878.5	0.00235
879	0.00235
879.5	0.00243
880	0.00414
880.5	0.00486
881	0.00319
881.5	0.00247
882	0.0025
882.5	0.00185
883	0.00219
883.5	0.00316
884	0.00296
884.5	0.00282
885	0.00287
885.5	0.00133
886	0.000697305
886.5	0.00265
887	0.00413
887.5	0.00405
888	0.00302
888.5	0.00159
889	0.000770917
889.5	0.00143
890	0.00189
890.5	0.00122
891	0.000522919
891.5	0.000848567
892	0.00189
892.5	0.0011
893	0.000218714
893.5	0.00219
894	0.00372
894.5	0.00335
895	0.00252
895.5	0.00193
896	0.00236
896.5	0.0046
897	0.00594
897.5	0.00437
898	0.00289
898.5	0.00232
899	0.00172
899.5	0.00112
900	0.000834361
900.5	0.00111
901	0.00152
901.5	0.00148
902	0.000741327
902.5	0.00116
903	0.00326
903.5	0.00295
904	0.00182
904.5	0.00328
905	0.0029
905.5	0.000899214
906	0.00205
906.5	0.00316
907	0.00197
907.5	0.000940894
908	0.00101
908.5	0.00193
909	0.00291
909.5	0.00308
910	0.00224
910.5	0.00209
911	0.00285
911.5	0.00315
912	0.00184
912.5	-7.0229e-05
913	0.000415947
913.5	0.00156
914	0.00151
914.5	0.00221
915	0.00259
915.5	0.00122
916	0.00136
916.5	0.00229
917	0.000734771
917.5	0.00074269
918	0.00301
918.5	0.00256
919	0.00178
919.5	0.00318
920	0.00388
920.5	0.00307
921	0.00201
921.5	0.00297
922	0.0036
922.5	0.000711917
923	0.00233
923.5	0.00737
924	0.00447
924.5	0.00112
925	0.00274
925.5	0.00166
926	-0.00069311
926.5	-0.000196648
927	0.00154
927.5	0.00235
928	0.00118
928.5	0.000109819
929	0.000158679
929.5	0.000809434
930	0.00204
930.5	0.00359
931	0.00448
931.5	0.00279
932	-0.00075503
932.5	-0.000420403
933	0.00155
933.5	0.000756045
934	0.00102
934.5	0.00225
935	0.00149
935.5	0.00189
936	0.00344
936.5	0.00209
937	0.00203
937.5	0.00465
938	0.0033
938.5	0.000781036
939	0.00153
939.5	0.00253
940	0.00125
940.5	-0.002
941	-0.0019
941.5	0.00135
942	0.00255
942.5	0.0018
943	0.0013
943.5	0.0032
944	0.00477
944.5	0.00374
945	0.00176
945.5	0.000222849
946	3.471e-05
946.5	0.00152
947	0.00213
947.5	-0.00019207
948	0.000538915
948.5	0.00242
949	-0.00222
949.5	-0.00381
950	0.00145
950.5	0.00401
951	0.00292
951.5	0.000710703
952	-0.00078326
952.5	-0.000198845
953	0.00227
953.5	0.00341
954	0.00419
954.5	0.00652
955	0.00432
955.5	-0.00026941
956	0.00148
956.5	0.00254
957	-0.00041432
957.5	-0.000625
958	0.000952005
958.5	0.00139
959	0.000681169
959.5	0.00168
960	0.00511
960.5	0.00397
961	0.000791588
961.5	0.00234
962	0.00417
962.5	0.00288
963	-0.00084226
963.5	-0.00236
964	-0.000443265
964.5	0.000924715
965	-0.000249125
965.5	-0.00269
966	-0.002
966.5	-0.000522563
967	-0.00093229
967.5	0.000794448
968	0.00354
968.5	0.0037
969	0.00223
969.5	0.00159
970	0.00335
970.5	0.00287
971	0.000673229
971.5	0.00285
972	0.00531
972.5	0.00491
973	0.00437
973.5	0.00265
974	0.000175853
974.5	0.00253
975	0.00431
975.5	0.000189293
976	0.000822261
976.5	0.0032
977	-0.00131
977.5	-0.00152
978	0.0027
978.5	0.000846261
979	-0.00101
979.5	0.000491845
980	0.00094527
980.5	0.00288
981	0.00588
981.5	0.00246
982	-0.00238
982.5	-0.00211
983	0.000287443
983.5	0.00113
984	0.00032634
984.5	0.00502
985	0.00862
985.5	0.00138
986	-0.000411478
986.5	0.00536
987	0.00478
987.5	-0.00092547
988	-0.00485
988.5	-0.00161
989	-0.00158
989.5	-0.0079
990	-0.00616
990.5	-0.000547564
991	0.000959249
991.5	0.001
992	0.00159
992.5	0.00207
993	-0.00131
993.5	-0.00334
994	0.00251
994.5	0.00523
995	0.000999739
995.5	-0.00385
996	-0.00221
996.5	0.00402
997	0.00447
997.5	0.00080873
998	-0.00301
998.5	-0.00537
999	-0.00435
999.5	0.000143892
1000	0.00454
1000.5	0.00567
1001	0.00251
1001.5	-0.00246
1002	-0.00315
1002.5	0.00293
1003	0.00351
1003.5	0.000108496
1004	0.00201
1004.5	0.00161
1005	-0.00080733
1005.5	0.00208
1006	-0.00017222
1006.5	-0.00771
1007	-0.00632
1007.5	-0.000933
1008	0.00163
1008.5	0.00164
1009	3.7225e-05
1009.5	-0.00251
1010	-0.00525
1010.5	-0.00331
1011	0.00319
1011.5	0.00105
1012	-0.00447
1012.5	-0.00281
1013	-0.00213
1013.5	-0.00168
1014	0.00503
1014.5	0.01327
1015	0.01337
1015.5	0.00105
1016	0.00151
1016.5	0.01153
1017	-3.297e-05
1017.5	-0.00825
1018	-0.0018
1018.5	-0.00474
1019	-0.01017
1019.5	-0.00806

## Sheet: Figure 1d
Wavelength [nm]	Absorbance at NR seconds ((1 second intervals, however, the instrument has a bit of a delay time, so it practicalls is around 1.2 s))
	0	1.219	2.469	3.688	4.922	6.203	7.469	8.734	10	11.25	12.531	13.797	15.063	16.328	17.609	18.906	20.188	21.484	22.797	24.141	25.453	26.813	28.141	29.469	30.813	32.141	33.484	34.828	36.172	37.547	38.906	40.266	41.625	43.016	44.406	45.766	47.172	48.531	49.938	51.344	52.75	54.172	55.594	57	58.422	59.844	61.266	62.688	64.125
260	0.29477	0.29169	0.27764	0.28703	0.2785	0.29365	0.27942	0.28659	0.28564	0.26617	0.27166	0.30009	0.29909	0.31272	0.27741	0.30647	0.2811	0.32443	0.31445	0.31661	0.30235	0.31808	0.34273	0.30386	0.30874	0.34487	0.332	0.33486	0.34702	0.3374	0.37392	0.35949	0.40026	0.38479	0.39218	0.39476	0.38361	0.40726	0.39912	0.42771	0.40371	0.40403	0.41766	0.41579	0.44239	0.42123	0.44137	0.42343	0.43201
260.5	0.2866	0.28728	0.27024	0.26927	0.27291	0.28765	0.27491	0.27329	0.28099	0.27379	0.27363	0.29785	0.28892	0.30019	0.28464	0.30057	0.27348	0.31185	0.30225	0.31935	0.30153	0.3151	0.3221	0.31353	0.31902	0.33843	0.34592	0.3457	0.35136	0.34815	0.36139	0.35997	0.3892	0.38601	0.38451	0.37861	0.38735	0.40305	0.40253	0.4023	0.40031	0.40607	0.43023	0.41921	0.4438	0.41915	0.44004	0.43307	0.42583
261	0.27196	0.27234	0.26891	0.25775	0.25718	0.26765	0.27192	0.26517	0.27004	0.27549	0.27398	0.28195	0.27233	0.28468	0.28614	0.28922	0.27846	0.29081	0.29124	0.30681	0.30988	0.32456	0.29953	0.31273	0.32885	0.3236	0.34253	0.34761	0.35097	0.34746	0.35436	0.35758	0.37554	0.36432	0.36854	0.35779	0.3799	0.38672	0.3815	0.37653	0.41389	0.4106	0.40604	0.41974	0.43652	0.4205	0.4378	0.42913	0.44796
261.5	0.26764	0.26559	0.26511	0.25831	0.2558	0.26116	0.26385	0.25946	0.26265	0.27111	0.27043	0.2756	0.27591	0.27822	0.27918	0.2813	0.27767	0.27957	0.29256	0.30459	0.30412	0.31445	0.29877	0.30936	0.32087	0.3232	0.32897	0.33429	0.34074	0.34366	0.34416	0.34706	0.3606	0.35907	0.3617	0.36158	0.37973	0.37502	0.37937	0.37753	0.4051	0.40391	0.39379	0.4092	0.41932	0.41336	0.42277	0.41689	0.43266
262	0.26303	0.26104	0.25881	0.25643	0.25742	0.25828	0.25613	0.25428	0.25729	0.26394	0.26448	0.27098	0.27888	0.27533	0.27325	0.27713	0.27359	0.27678	0.29217	0.30358	0.29417	0.30001	0.30054	0.3069	0.30833	0.32106	0.31805	0.32157	0.33023	0.33715	0.3352	0.33865	0.34977	0.3589	0.35997	0.36849	0.37762	0.36853	0.38347	0.38208	0.38701	0.39172	0.3934	0.39769	0.40408	0.4036	0.40982	0.40842	0.40799
262.5	0.25158	0.25332	0.25288	0.24528	0.25146	0.24966	0.25272	0.24923	0.25164	0.257	0.25848	0.26147	0.26671	0.27056	0.27309	0.27448	0.27154	0.27708	0.28214	0.29429	0.29021	0.29552	0.29105	0.30527	0.30314	0.30662	0.31519	0.31925	0.32556	0.32844	0.33141	0.33806	0.34564	0.35103	0.35732	0.36138	0.36647	0.36485	0.37816	0.3727	0.37673	0.38224	0.39493	0.39293	0.39753	0.39796	0.40788	0.40834	0.40258
263	0.24847	0.25098	0.25197	0.24266	0.24693	0.24535	0.24997	0.24623	0.24817	0.25247	0.25542	0.2589	0.26125	0.26677	0.26989	0.27082	0.27119	0.27647	0.27891	0.28394	0.28715	0.29251	0.2878	0.30065	0.30262	0.29929	0.31343	0.31978	0.3217	0.32375	0.33064	0.33699	0.3458	0.34503	0.35412	0.35756	0.35779	0.36517	0.37023	0.3675	0.37524	0.38053	0.39332	0.39201	0.39522	0.39758	0.40555	0.40704	0.40675
263.5	0.25226	0.25277	0.25302	0.24842	0.24611	0.24604	0.24664	0.24503	0.24733	0.25121	0.25505	0.26264	0.26577	0.26492	0.26331	0.26645	0.27094	0.27436	0.28276	0.27751	0.28318	0.28736	0.29212	0.2943	0.30252	0.30214	0.30998	0.3186	0.31751	0.32326	0.33068	0.33269	0.34572	0.34292	0.35053	0.35899	0.35529	0.36555	0.36547	0.36985	0.37643	0.38244	0.38791	0.39001	0.39318	0.39839	0.40005	0.40209	0.4101
264	0.24683	0.24852	0.24727	0.24604	0.24374	0.24314	0.2441	0.24345	0.24725	0.25282	0.25447	0.26059	0.2654	0.26335	0.26089	0.26378	0.26903	0.27253	0.27909	0.27582	0.28067	0.28285	0.28948	0.29135	0.2993	0.30277	0.30677	0.31559	0.31589	0.32186	0.32992	0.32853	0.34015	0.33847	0.3458	0.35211	0.35454	0.35819	0.36544	0.36788	0.37106	0.37749	0.38091	0.38225	0.38916	0.39327	0.39736	0.39822	0.40621
264.5	0.23792	0.24172	0.24028	0.23971	0.24027	0.23817	0.24163	0.24142	0.24606	0.25272	0.25218	0.2551	0.26024	0.26149	0.26152	0.26293	0.26656	0.2702	0.27236	0.27572	0.27955	0.28057	0.28377	0.29027	0.29471	0.30013	0.30376	0.3116	0.31445	0.31936	0.32727	0.32711	0.33263	0.3345	0.34229	0.34298	0.3525	0.35008	0.36546	0.36378	0.36594	0.37071	0.37572	0.37564	0.38469	0.38641	0.39608	0.39525	0.39865
265	0.23634	0.23906	0.23983	0.23887	0.23824	0.23581	0.23839	0.23982	0.24302	0.24747	0.24831	0.2528	0.25621	0.25942	0.2612	0.26291	0.26513	0.2665	0.27147	0.27404	0.27887	0.28087	0.28352	0.28799	0.29167	0.29786	0.30062	0.30774	0.31055	0.31737	0.32268	0.32904	0.32875	0.3354	0.34209	0.34169	0.34845	0.34996	0.36106	0.36346	0.36938	0.36997	0.37451	0.37755	0.38209	0.38413	0.39287	0.39169	0.39329
265.5	0.23798	0.23764	0.24066	0.23884	0.23798	0.23594	0.23627	0.2394	0.24105	0.24377	0.24621	0.25245	0.2549	0.25766	0.25884	0.26198	0.26373	0.26436	0.27128	0.27244	0.27874	0.28183	0.28439	0.28617	0.28973	0.29685	0.2996	0.30538	0.30875	0.31597	0.31909	0.3291	0.32924	0.33651	0.34131	0.34319	0.34684	0.35185	0.35707	0.36282	0.37077	0.36999	0.37394	0.38078	0.38104	0.38381	0.38915	0.3894	0.39053
266	0.23827	0.23515	0.23909	0.2364	0.2384	0.23673	0.23598	0.23965	0.24109	0.24418	0.24688	0.25222	0.25539	0.25655	0.25577	0.26016	0.26195	0.26464	0.26861	0.27209	0.27872	0.2818	0.28296	0.28586	0.28849	0.29667	0.30077	0.30469	0.31026	0.31485	0.318	0.32543	0.33174	0.33517	0.33863	0.34293	0.34853	0.35126	0.35622	0.35992	0.36531	0.36747	0.37245	0.37979	0.38054	0.38325	0.38659	0.38938	0.38958
266.5	0.23653	0.23308	0.23764	0.23483	0.23704	0.23544	0.23596	0.23836	0.24044	0.24282	0.24733	0.25188	0.2548	0.25616	0.25577	0.26022	0.26104	0.26428	0.26733	0.27193	0.27732	0.2801	0.28117	0.28581	0.28867	0.29604	0.30052	0.30431	0.30943	0.31378	0.31837	0.32259	0.33102	0.33433	0.33806	0.34167	0.34806	0.35015	0.35591	0.35904	0.36222	0.36591	0.37259	0.37601	0.37953	0.38352	0.38596	0.39047	0.38989
267	0.2347	0.23302	0.23728	0.23481	0.23476	0.23407	0.23642	0.2371	0.2399	0.24107	0.24738	0.25213	0.25387	0.25653	0.25805	0.2616	0.26166	0.264	0.26843	0.27217	0.27626	0.27861	0.28132	0.28626	0.29012	0.29527	0.29989	0.30465	0.30784	0.31347	0.32008	0.32267	0.32902	0.33515	0.33984	0.34174	0.3462	0.3502	0.35596	0.3608	0.36368	0.367	0.37427	0.37366	0.37918	0.38446	0.38699	0.39157	0.39184
267.5	0.23546	0.23573	0.23757	0.23517	0.23426	0.23656	0.23848	0.23922	0.24206	0.24421	0.24876	0.2539	0.25532	0.2577	0.25924	0.26198	0.26376	0.26645	0.27059	0.27369	0.27852	0.2801	0.28481	0.28823	0.29202	0.29568	0.30235	0.30695	0.31095	0.3151	0.32343	0.32544	0.33138	0.33712	0.34167	0.34535	0.34746	0.35212	0.35775	0.36309	0.36655	0.37047	0.37566	0.37695	0.38154	0.38516	0.38893	0.39209	0.39594
268	0.23738	0.2378	0.23853	0.23619	0.23575	0.23929	0.24033	0.24268	0.24476	0.24819	0.25115	0.25626	0.25818	0.25952	0.2603	0.26324	0.26574	0.26921	0.27296	0.27585	0.28094	0.28298	0.28829	0.29035	0.29367	0.29787	0.3055	0.30934	0.31565	0.31847	0.32626	0.32908	0.33546	0.33913	0.34365	0.34952	0.35064	0.35468	0.35957	0.3648	0.36892	0.3741	0.37733	0.38187	0.38508	0.38715	0.39165	0.39351	0.39905
268.5	0.23851	0.23716	0.24001	0.23812	0.23823	0.23922	0.24072	0.24483	0.24587	0.24895	0.25353	0.25819	0.26082	0.26165	0.26276	0.26667	0.26675	0.27014	0.27506	0.27788	0.28102	0.28537	0.28929	0.29159	0.29501	0.3014	0.30701	0.3104	0.31831	0.32242	0.3273	0.33203	0.33794	0.34074	0.34619	0.35156	0.35348	0.35687	0.36028	0.36594	0.3705	0.37647	0.38014	0.3844	0.38804	0.39129	0.39483	0.39684	0.39959
269	0.23877	0.23772	0.24101	0.23979	0.23983	0.24038	0.242	0.24553	0.24686	0.24953	0.25469	0.2599	0.26268	0.26317	0.26604	0.26894	0.26867	0.27161	0.27673	0.27984	0.28246	0.28792	0.29071	0.29335	0.29724	0.30395	0.30911	0.312	0.32076	0.32435	0.3292	0.3343	0.34014	0.3434	0.3484	0.35316	0.35569	0.35944	0.36249	0.36813	0.37326	0.37923	0.38378	0.3866	0.39085	0.39493	0.397	0.40038	0.40221
269.5	0.23899	0.24039	0.24148	0.24104	0.24042	0.24372	0.24455	0.24581	0.24861	0.25145	0.25539	0.26171	0.26423	0.26449	0.26909	0.2695	0.27167	0.27434	0.27845	0.28209	0.28611	0.29087	0.29354	0.2962	0.30016	0.3053	0.31223	0.31499	0.32345	0.32489	0.33229	0.33641	0.34276	0.34703	0.35043	0.35524	0.35805	0.36268	0.36671	0.37164	0.37732	0.38257	0.38739	0.38958	0.39389	0.39724	0.39879	0.40347	0.4074
270	0.24049	0.24234	0.24245	0.24287	0.24174	0.24616	0.24643	0.24733	0.25077	0.25371	0.25814	0.26389	0.26669	0.26722	0.27091	0.27132	0.27405	0.27684	0.28123	0.28512	0.28922	0.29365	0.29617	0.29956	0.30216	0.30758	0.31443	0.3187	0.32487	0.32789	0.33427	0.3391	0.34519	0.34987	0.35358	0.35746	0.36195	0.36616	0.3709	0.37525	0.38074	0.38496	0.38995	0.39265	0.39723	0.39983	0.40291	0.40703	0.41086
270.5	0.24291	0.24365	0.24434	0.24462	0.24406	0.24759	0.24827	0.24986	0.25336	0.25658	0.26202	0.26651	0.26971	0.27082	0.27257	0.27478	0.27677	0.27978	0.28478	0.28859	0.29166	0.29619	0.2989	0.30316	0.30429	0.31131	0.31656	0.32254	0.32666	0.33258	0.33685	0.34273	0.34798	0.35258	0.35788	0.3607	0.36633	0.36974	0.37477	0.37875	0.38417	0.38776	0.39264	0.39637	0.401	0.40359	0.40833	0.41172	0.414
271	0.24519	0.24548	0.24695	0.24542	0.24688	0.24913	0.25127	0.25248	0.25634	0.26057	0.26502	0.26944	0.27247	0.27396	0.27546	0.27871	0.28111	0.28405	0.28828	0.29184	0.29439	0.29873	0.3025	0.30673	0.30817	0.31594	0.32015	0.32614	0.33096	0.33653	0.34229	0.34715	0.35191	0.35657	0.36258	0.36571	0.36964	0.37346	0.37885	0.38243	0.38893	0.39285	0.39695	0.40145	0.40522	0.40861	0.41273	0.41747	0.4197
271.5	0.24663	0.24721	0.24864	0.24676	0.24962	0.25067	0.25398	0.25516	0.2589	0.26439	0.26762	0.27198	0.27522	0.27644	0.2784	0.28138	0.28445	0.28715	0.29143	0.29435	0.29726	0.30178	0.30554	0.30935	0.31245	0.32029	0.32387	0.32964	0.33563	0.34033	0.3471	0.35115	0.35635	0.36125	0.36651	0.37021	0.37334	0.3773	0.38293	0.38624	0.39351	0.3984	0.40171	0.40662	0.40949	0.41343	0.41639	0.42212	0.42512
272	0.24763	0.24855	0.24939	0.24941	0.25199	0.25236	0.25592	0.25822	0.26113	0.26711	0.27056	0.2743	0.27824	0.27905	0.2809	0.28284	0.28596	0.28842	0.29423	0.29666	0.30057	0.30547	0.30769	0.31139	0.31627	0.32367	0.32724	0.33319	0.33921	0.34446	0.34966	0.35441	0.36069	0.3657	0.36972	0.37341	0.37827	0.38134	0.38698	0.39038	0.39715	0.40299	0.40619	0.41113	0.41367	0.41756	0.42045	0.42547	0.42865
272.5	0.24993	0.25032	0.25182	0.2523	0.25416	0.25511	0.25893	0.26208	0.26464	0.26895	0.27397	0.27792	0.28136	0.28356	0.28437	0.28593	0.28889	0.29112	0.29704	0.30064	0.30554	0.30926	0.31093	0.31531	0.32033	0.32639	0.33188	0.33674	0.34259	0.34823	0.35304	0.35827	0.36479	0.36917	0.37424	0.37768	0.38323	0.38579	0.39138	0.39553	0.40113	0.407	0.41127	0.41571	0.41812	0.4224	0.42626	0.43084	0.43253
273	0.25272	0.25242	0.25525	0.25478	0.25616	0.25843	0.26246	0.26563	0.26867	0.27088	0.27699	0.28192	0.28418	0.28832	0.28834	0.2903	0.29309	0.29517	0.30029	0.30515	0.31043	0.31281	0.31533	0.32008	0.32424	0.32913	0.33691	0.34032	0.34618	0.35172	0.35741	0.36253	0.3689	0.37269	0.37915	0.38299	0.38742	0.39079	0.39604	0.40108	0.40602	0.41119	0.41633	0.42011	0.42297	0.42736	0.43242	0.43706	0.43759
273.5	0.25389	0.25421	0.25703	0.2567	0.25801	0.26103	0.26456	0.26733	0.2712	0.27396	0.27864	0.28414	0.28641	0.29013	0.29119	0.29354	0.29612	0.29835	0.30415	0.30755	0.31227	0.316	0.31953	0.32274	0.32701	0.33264	0.34007	0.34401	0.34992	0.35558	0.3609	0.36609	0.37332	0.37789	0.38203	0.38756	0.39075	0.39612	0.40049	0.40574	0.41149	0.41618	0.42006	0.42367	0.42805	0.43087	0.43631	0.44032	0.44323
274	0.25518	0.25588	0.25828	0.25811	0.26016	0.26333	0.26641	0.26921	0.27322	0.2774	0.28085	0.28632	0.2891	0.29143	0.29344	0.2962	0.29853	0.3011	0.30733	0.30983	0.31415	0.31895	0.32324	0.32465	0.32978	0.33659	0.34256	0.34761	0.35384	0.35997	0.36394	0.36968	0.3773	0.38257	0.38482	0.39114	0.39407	0.40025	0.40404	0.40981	0.41578	0.42086	0.42363	0.42797	0.43226	0.43505	0.44024	0.44268	0.44813
274.5	0.25807	0.25786	0.26033	0.25941	0.26266	0.26586	0.26914	0.2727	0.2758	0.28024	0.28494	0.28985	0.29285	0.29465	0.296	0.29929	0.30126	0.30434	0.30926	0.31383	0.31862	0.32178	0.32646	0.32776	0.33353	0.3404	0.3459	0.35093	0.35777	0.36438	0.36743	0.3738	0.38041	0.38496	0.38936	0.39419	0.39801	0.40249	0.40687	0.41383	0.41832	0.42442	0.42807	0.43379	0.4353	0.4412	0.44599	0.4466	0.45162
275	0.26047	0.26038	0.26225	0.26166	0.26447	0.26825	0.27144	0.27522	0.27788	0.28279	0.2885	0.29244	0.2962	0.29793	0.29898	0.30244	0.30383	0.30793	0.31202	0.31759	0.32242	0.32443	0.32906	0.33187	0.33727	0.34378	0.34963	0.35414	0.36101	0.36725	0.37153	0.37712	0.3839	0.38744	0.39375	0.39773	0.40185	0.40513	0.41126	0.41763	0.42226	0.42805	0.43222	0.43851	0.4394	0.44598	0.45021	0.45088	0.45528
275.5	0.26135	0.26258	0.26354	0.26421	0.26561	0.27014	0.27297	0.27629	0.27929	0.28515	0.2905	0.29395	0.29858	0.3004	0.30189	0.30533	0.30615	0.31106	0.31554	0.31993	0.32425	0.32704	0.3312	0.33545	0.3402	0.34652	0.35294	0.35732	0.36359	0.36887	0.37548	0.37973	0.38733	0.39108	0.39722	0.40161	0.40524	0.40893	0.41648	0.42081	0.42757	0.43193	0.43543	0.44156	0.44446	0.44862	0.45227	0.45467	0.45963
276	0.2614	0.2628	0.26454	0.26501	0.26716	0.27148	0.27456	0.2779	0.28093	0.28706	0.29181	0.2966	0.30055	0.30264	0.3039	0.30775	0.30855	0.31263	0.31747	0.32118	0.32559	0.32985	0.33334	0.33637	0.34214	0.34853	0.35507	0.36036	0.36628	0.37133	0.37792	0.38318	0.38873	0.39494	0.4005	0.40464	0.40837	0.41261	0.41894	0.42306	0.43081	0.43501	0.43795	0.44474	0.44794	0.45149	0.45487	0.45804	0.46374
276.5	0.26183	0.26237	0.26578	0.26548	0.26888	0.27293	0.27629	0.27958	0.28301	0.2885	0.29321	0.29941	0.30223	0.30431	0.30553	0.30927	0.31058	0.3135	0.31879	0.32282	0.32715	0.33214	0.33553	0.33704	0.34366	0.3504	0.3564	0.36254	0.3688	0.37431	0.37985	0.38654	0.39003	0.39743	0.4032	0.40713	0.41107	0.41526	0.4206	0.42536	0.43252	0.43734	0.44062	0.44725	0.45057	0.45493	0.45828	0.46158	0.46662
277	0.26341	0.26321	0.26731	0.26758	0.2701	0.27496	0.27788	0.28035	0.28523	0.2898	0.29507	0.30072	0.30361	0.30529	0.30757	0.30988	0.31187	0.31515	0.32112	0.32588	0.32916	0.3333	0.33771	0.34026	0.34551	0.35272	0.35781	0.36365	0.37062	0.37677	0.38261	0.38846	0.39348	0.39798	0.40476	0.40982	0.41334	0.41681	0.42428	0.42874	0.43465	0.43949	0.44407	0.44816	0.45381	0.45817	0.4616	0.46546	0.46803
277.5	0.26485	0.26451	0.26734	0.26943	0.2707	0.27643	0.27924	0.28142	0.28671	0.29198	0.29694	0.3017	0.30515	0.30775	0.30951	0.31122	0.31368	0.31772	0.32306	0.32838	0.33158	0.33467	0.33995	0.34348	0.34773	0.35509	0.35992	0.36597	0.37195	0.37909	0.38512	0.39018	0.39672	0.4	0.40611	0.41225	0.41635	0.41922	0.42717	0.43245	0.43721	0.44203	0.44754	0.45011	0.45632	0.46015	0.46422	0.46788	0.47022
278	0.26542	0.2654	0.26631	0.27001	0.27114	0.27708	0.2806	0.28356	0.28761	0.29471	0.29871	0.3034	0.30708	0.3114	0.31131	0.31359	0.31634	0.32077	0.32423	0.3297	0.3339	0.33688	0.34203	0.34543	0.34976	0.35701	0.36242	0.36974	0.37333	0.3813	0.3868	0.3924	0.39859	0.40398	0.40809	0.41404	0.41981	0.42256	0.42798	0.435	0.43985	0.44474	0.45024	0.45406	0.45781	0.46132	0.466	0.46898	0.4737
278.5	0.26576	0.26572	0.26767	0.27043	0.27234	0.27824	0.28237	0.28627	0.28942	0.29586	0.3009	0.30581	0.30919	0.31238	0.31379	0.31512	0.31858	0.32331	0.32626	0.33171	0.33518	0.33914	0.34333	0.34796	0.35066	0.35814	0.36392	0.37184	0.37553	0.38268	0.38836	0.39433	0.40074	0.40565	0.41086	0.41521	0.42144	0.42405	0.42899	0.43479	0.44224	0.44654	0.45182	0.45771	0.45995	0.46393	0.46744	0.47175	0.47604
279	0.26604	0.26635	0.26993	0.27115	0.27353	0.27969	0.28398	0.28836	0.2916	0.29652	0.30254	0.30778	0.31087	0.31184	0.3163	0.31621	0.32013	0.32457	0.32912	0.33403	0.33634	0.34079	0.3445	0.35044	0.35177	0.35911	0.36524	0.37207	0.37834	0.38379	0.39021	0.39557	0.40276	0.40587	0.41277	0.41647	0.42184	0.42496	0.43103	0.43443	0.44387	0.44815	0.45307	0.45933	0.46251	0.46643	0.46871	0.47438	0.47729
279.5	0.26628	0.2682	0.26983	0.27219	0.27375	0.28073	0.28469	0.28895	0.29303	0.29903	0.30263	0.30829	0.31173	0.31339	0.31774	0.31836	0.32151	0.3245	0.3317	0.3353	0.33887	0.34186	0.34656	0.35128	0.35491	0.36088	0.36787	0.37225	0.38099	0.38573	0.39228	0.39634	0.4034	0.40784	0.4123	0.4185	0.42294	0.42809	0.43365	0.43757	0.44455	0.45078	0.45485	0.45858	0.46424	0.46614	0.46984	0.47364	0.47863
280	0.26715	0.2699	0.27057	0.27405	0.27576	0.28294	0.28611	0.29022	0.29561	0.30176	0.30412	0.30972	0.31352	0.31665	0.31913	0.32107	0.32331	0.32551	0.33341	0.33664	0.34145	0.34451	0.34867	0.35221	0.3578	0.36337	0.36989	0.37415	0.38297	0.38788	0.39362	0.39832	0.4043	0.41007	0.4133	0.42014	0.42412	0.43122	0.43575	0.44089	0.44576	0.45238	0.45553	0.45885	0.46536	0.46636	0.47102	0.47403	0.47898
280.5	0.26904	0.27059	0.27389	0.27651	0.28024	0.28636	0.28897	0.29319	0.29935	0.30302	0.30794	0.3128	0.31667	0.3199	0.32104	0.32349	0.32552	0.32859	0.33417	0.33847	0.34283	0.34873	0.35003	0.35425	0.35888	0.36567	0.37037	0.37753	0.38391	0.3892	0.39398	0.40127	0.40641	0.41093	0.4169	0.4206	0.42477	0.43231	0.43661	0.44155	0.44767	0.45202	0.45467	0.4614	0.46601	0.46885	0.47214	0.47748	0.4783
281	0.27154	0.27146	0.27602	0.27806	0.28259	0.28731	0.29131	0.29547	0.29973	0.30304	0.30969	0.31393	0.3185	0.32109	0.32224	0.32524	0.32707	0.33119	0.33456	0.339	0.34334	0.34992	0.35092	0.35575	0.35992	0.36617	0.37163	0.37877	0.38366	0.38882	0.39467	0.40111	0.4082	0.41098	0.41721	0.42072	0.42548	0.43205	0.43659	0.4412	0.4475	0.45225	0.45498	0.46219	0.46558	0.4698	0.47254	0.47813	0.4792
281.5	0.27351	0.27297	0.27625	0.27888	0.28242	0.28629	0.29255	0.29644	0.29816	0.3032	0.3092	0.31343	0.31868	0.32085	0.32294	0.32589	0.32761	0.33178	0.33496	0.33874	0.34343	0.34872	0.35148	0.35593	0.36085	0.36558	0.37337	0.37769	0.3828	0.38806	0.39514	0.39895	0.40838	0.41098	0.41494	0.42083	0.42598	0.4312	0.43583	0.44039	0.4452	0.45252	0.45595	0.46058	0.46398	0.46828	0.47218	0.47556	0.48027
282	0.27368	0.27463	0.27644	0.28023	0.28272	0.28683	0.29332	0.29704	0.29977	0.30494	0.30959	0.31438	0.31889	0.32143	0.32411	0.32517	0.32747	0.33044	0.33546	0.3396	0.3435	0.3494	0.35161	0.35517	0.36025	0.36591	0.37331	0.37679	0.38239	0.3892	0.39379	0.3992	0.40649	0.41125	0.41539	0.42077	0.42546	0.43007	0.43439	0.43872	0.44302	0.45039	0.45488	0.45893	0.46185	0.4661	0.47131	0.47381	0.47782
282.5	0.2733	0.27487	0.27677	0.28092	0.28369	0.28828	0.29345	0.29761	0.30189	0.30587	0.31037	0.31578	0.31933	0.32188	0.32382	0.32409	0.32746	0.32981	0.33589	0.33992	0.3437	0.35037	0.35099	0.35515	0.35903	0.36587	0.37213	0.37617	0.38256	0.39035	0.39255	0.39998	0.40438	0.41025	0.41629	0.42041	0.42483	0.42758	0.43324	0.43727	0.4426	0.44804	0.45286	0.45819	0.46102	0.46506	0.46904	0.47289	0.47531
283	0.2734	0.27322	0.27656	0.2799	0.28421	0.28897	0.29277	0.29794	0.30117	0.30429	0.31011	0.31581	0.31937	0.32095	0.3212	0.32351	0.32759	0.33087	0.33589	0.33832	0.34374	0.34934	0.3496	0.35608	0.3584	0.36416	0.37091	0.37524	0.38267	0.38933	0.39281	0.39877	0.40325	0.40733	0.41473	0.41947	0.42437	0.42354	0.43249	0.43671	0.44344	0.4472	0.45133	0.45769	0.46157	0.46497	0.46525	0.47162	0.47535
283.5	0.27252	0.27235	0.27474	0.27841	0.2826	0.2882	0.29163	0.29715	0.29928	0.30308	0.30828	0.3143	0.31791	0.31936	0.3199	0.32291	0.32592	0.32918	0.33487	0.33688	0.34275	0.34723	0.3482	0.35412	0.35823	0.36222	0.36925	0.37375	0.38109	0.38693	0.39204	0.39674	0.40121	0.40524	0.41252	0.41744	0.42162	0.42062	0.42973	0.43565	0.4409	0.44507	0.44944	0.45438	0.45902	0.46149	0.46242	0.46927	0.47331
284	0.27095	0.27236	0.2725	0.27734	0.28007	0.28626	0.29026	0.29529	0.2979	0.30317	0.3063	0.31216	0.31564	0.31785	0.32037	0.32183	0.32298	0.32554	0.333	0.33627	0.34074	0.3447	0.34721	0.3496	0.35734	0.36079	0.3669	0.37183	0.37819	0.38412	0.38928	0.39481	0.3985	0.4045	0.41039	0.41388	0.41726	0.41927	0.42571	0.4332	0.43582	0.44084	0.44666	0.44899	0.45388	0.45582	0.46091	0.46606	0.46847
284.5	0.27062	0.2707	0.27263	0.27675	0.28005	0.2842	0.28874	0.29326	0.29764	0.303	0.3067	0.31084	0.31469	0.31679	0.31953	0.32014	0.32159	0.32558	0.33111	0.33532	0.33864	0.34177	0.34644	0.34691	0.35414	0.35939	0.36404	0.3698	0.37607	0.38144	0.3858	0.39293	0.39738	0.40311	0.40745	0.40888	0.41474	0.41747	0.42382	0.4293	0.4338	0.43637	0.44316	0.44564	0.45132	0.45387	0.4587	0.4628	0.46455
285	0.2698	0.26783	0.27233	0.27565	0.28028	0.28256	0.28741	0.29101	0.29639	0.30135	0.3062	0.30937	0.31385	0.31551	0.31663	0.31853	0.32071	0.32617	0.32896	0.33356	0.33663	0.33889	0.34432	0.34542	0.35019	0.35674	0.36134	0.36726	0.37371	0.37818	0.38285	0.38962	0.396	0.4	0.4037	0.40496	0.41261	0.41411	0.42156	0.42401	0.43122	0.43272	0.43927	0.4433	0.44936	0.45214	0.45435	0.45814	0.46129
285.5	0.26664	0.26526	0.26871	0.27323	0.27783	0.28138	0.28634	0.28851	0.2926	0.29801	0.30178	0.30675	0.31138	0.31333	0.31254	0.31735	0.31847	0.32282	0.32615	0.331	0.33442	0.33641	0.34021	0.34308	0.34748	0.3524	0.3591	0.36377	0.36968	0.3739	0.38074	0.38412	0.39186	0.39527	0.39954	0.40355	0.40835	0.40918	0.41586	0.41801	0.42397	0.42994	0.43516	0.4395	0.44454	0.44592	0.44778	0.45132	0.45717
286	0.26386	0.26331	0.26588	0.27048	0.27528	0.28004	0.28451	0.28717	0.28976	0.29515	0.2988	0.30511	0.30861	0.31074	0.30942	0.31513	0.31593	0.31871	0.32317	0.32813	0.33161	0.33401	0.33793	0.34057	0.34537	0.34934	0.35605	0.35982	0.36544	0.37042	0.37743	0.37948	0.3862	0.39087	0.39564	0.40028	0.40309	0.40467	0.40981	0.41387	0.41838	0.42652	0.43073	0.43439	0.43875	0.43948	0.44202	0.44596	0.45258
286.5	0.26259	0.26175	0.26542	0.26829	0.27374	0.2784	0.28207	0.28673	0.28911	0.29354	0.29865	0.3045	0.3063	0.30818	0.30802	0.31183	0.31388	0.3159	0.32052	0.32534	0.32824	0.33146	0.3374	0.3384	0.34281	0.34798	0.35222	0.35626	0.36217	0.36805	0.37265	0.37625	0.38088	0.38712	0.39178	0.39431	0.39786	0.40102	0.40533	0.41107	0.4162	0.42141	0.42539	0.42879	0.43297	0.43475	0.43776	0.44258	0.447
287	0.2612	0.26005	0.26434	0.26691	0.27137	0.27688	0.2806	0.28476	0.28808	0.2918	0.2964	0.30201	0.30384	0.30579	0.30694	0.30934	0.31203	0.31337	0.31832	0.32276	0.32482	0.32875	0.33342	0.33613	0.33899	0.3451	0.34918	0.35389	0.35978	0.36476	0.36844	0.37134	0.37728	0.38213	0.3867	0.38983	0.39267	0.39646	0.40138	0.40545	0.41173	0.41456	0.41827	0.42342	0.42605	0.42909	0.43233	0.4372	0.43874
287.5	0.26021	0.25942	0.26272	0.26566	0.26911	0.27539	0.27971	0.28243	0.28607	0.28977	0.29263	0.29843	0.3015	0.30379	0.30519	0.30733	0.30938	0.31123	0.31576	0.32027	0.32151	0.32614	0.32765	0.33304	0.33496	0.34102	0.34565	0.35142	0.3561	0.35953	0.36427	0.36572	0.37373	0.37636	0.38097	0.38622	0.38772	0.39134	0.39681	0.39835	0.40479	0.40724	0.41082	0.41728	0.41852	0.42265	0.4251	0.42992	0.42992
288	0.26054	0.2609	0.26209	0.26391	0.26875	0.27377	0.27832	0.28184	0.28368	0.28796	0.29038	0.29601	0.29962	0.3022	0.30246	0.30468	0.30531	0.30988	0.31217	0.31756	0.31838	0.3237	0.32422	0.32868	0.33188	0.33749	0.34007	0.34695	0.34938	0.35275	0.35885	0.36168	0.36798	0.37118	0.3757	0.38083	0.38294	0.38653	0.3908	0.39288	0.39787	0.40079	0.4047	0.40933	0.41157	0.4166	0.41682	0.42258	0.42327
288.5	0.2597	0.26121	0.26223	0.26307	0.2689	0.27271	0.27689	0.2806	0.28137	0.28615	0.28934	0.29394	0.29668	0.29991	0.2997	0.30231	0.30171	0.308	0.30916	0.31418	0.3159	0.32003	0.32153	0.32413	0.32782	0.3336	0.3359	0.34083	0.34302	0.34731	0.3537	0.35777	0.3617	0.36623	0.37016	0.37399	0.3766	0.38023	0.38349	0.38693	0.39109	0.39439	0.39767	0.40153	0.40499	0.40929	0.40852	0.41456	0.41609
289	0.25699	0.25895	0.26212	0.26343	0.26814	0.27193	0.2755	0.27762	0.27919	0.28402	0.28829	0.29135	0.29264	0.29613	0.29714	0.30009	0.29937	0.30451	0.30706	0.30995	0.31343	0.31493	0.3176	0.31986	0.32203	0.32843	0.33376	0.33459	0.3388	0.34366	0.34902	0.35261	0.35584	0.36053	0.36353	0.36676	0.36848	0.37192	0.37547	0.37921	0.38382	0.38741	0.38894	0.39455	0.39778	0.39986	0.40029	0.40529	0.40683
289.5	0.25572	0.25726	0.26049	0.26291	0.26628	0.26956	0.27324	0.27544	0.27676	0.28134	0.28591	0.28842	0.29021	0.2911	0.29353	0.29577	0.29661	0.29956	0.30359	0.30528	0.30884	0.31032	0.31216	0.31505	0.31672	0.32221	0.32861	0.33041	0.3344	0.33806	0.34232	0.34637	0.3491	0.35304	0.35565	0.36019	0.36108	0.36394	0.36769	0.37138	0.3753	0.38027	0.38111	0.38631	0.38852	0.38958	0.39106	0.39515	0.39741
290	0.25667	0.25715	0.25909	0.262	0.2648	0.26735	0.27102	0.27438	0.27456	0.27869	0.28268	0.28567	0.28873	0.28696	0.28968	0.29119	0.29327	0.29485	0.29918	0.30118	0.30356	0.30675	0.30716	0.31058	0.31255	0.31689	0.32143	0.32683	0.32942	0.33148	0.33497	0.3399	0.34269	0.3458	0.34796	0.35375	0.35419	0.35695	0.36052	0.36385	0.36654	0.37309	0.374	0.37688	0.37847	0.38	0.38171	0.38561	0.38824
290.5	0.25849	0.25781	0.26066	0.26259	0.26545	0.26831	0.2705	0.27319	0.27334	0.27687	0.27999	0.28354	0.28575	0.28599	0.28736	0.28971	0.29022	0.2923	0.29578	0.29854	0.30059	0.30365	0.30487	0.30781	0.3089	0.31437	0.31656	0.32085	0.32467	0.32722	0.32994	0.33403	0.33847	0.34145	0.3422	0.34627	0.34618	0.35032	0.35372	0.35606	0.35914	0.36558	0.36589	0.36777	0.36995	0.37214	0.37388	0.37799	0.37892
291	0.25954	0.25835	0.26226	0.26369	0.26617	0.26897	0.27012	0.27125	0.27221	0.27506	0.2775	0.28114	0.28261	0.28515	0.28556	0.28781	0.28737	0.28984	0.29241	0.29561	0.29805	0.30046	0.30244	0.30457	0.30513	0.31083	0.31258	0.31452	0.31911	0.32263	0.32464	0.3276	0.33229	0.33544	0.33656	0.33848	0.33811	0.34297	0.3461	0.34738	0.35155	0.35669	0.3571	0.35932	0.36186	0.3644	0.36622	0.36963	0.37041
291.5	0.25936	0.25834	0.26161	0.26406	0.26519	0.26678	0.26851	0.26866	0.2703	0.27234	0.27449	0.27785	0.28033	0.28181	0.28282	0.28295	0.2842	0.28576	0.28815	0.29113	0.29386	0.29666	0.29741	0.29907	0.30063	0.30397	0.30741	0.30936	0.31209	0.3155	0.31707	0.31995	0.32245	0.32536	0.3292	0.3308	0.33084	0.33427	0.33724	0.33797	0.34261	0.34631	0.3481	0.35092	0.35269	0.35532	0.35719	0.35912	0.36234
292	0.25997	0.25831	0.26119	0.26369	0.2636	0.26499	0.26656	0.26642	0.26771	0.26854	0.27059	0.27437	0.27732	0.27724	0.27856	0.27835	0.28008	0.28139	0.28387	0.28623	0.28861	0.29195	0.29118	0.2924	0.29499	0.29746	0.30107	0.3034	0.30486	0.30783	0.30959	0.31261	0.31489	0.31675	0.32029	0.32227	0.32361	0.32488	0.32872	0.32949	0.33366	0.33662	0.33869	0.34106	0.34225	0.34523	0.34673	0.34945	0.35137
292.5	0.26144	0.25879	0.26159	0.26289	0.26216	0.26424	0.26483	0.26453	0.2647	0.26476	0.26663	0.27103	0.27334	0.273	0.27349	0.27492	0.27548	0.27734	0.28	0.28153	0.28372	0.28651	0.28529	0.28627	0.28885	0.29241	0.29448	0.29672	0.2982	0.30129	0.30329	0.30549	0.30964	0.31043	0.31131	0.31324	0.31603	0.31603	0.32049	0.32171	0.32499	0.32822	0.32915	0.33083	0.33196	0.33476	0.33606	0.34042	0.33863
293	0.26218	0.26002	0.26152	0.26213	0.26112	0.26276	0.26333	0.26214	0.2616	0.26263	0.26413	0.26771	0.2695	0.27016	0.26915	0.27121	0.27157	0.27333	0.27634	0.27698	0.28057	0.28093	0.28081	0.28213	0.28354	0.28734	0.28883	0.29112	0.29225	0.29642	0.29764	0.29742	0.30212	0.30322	0.30415	0.30504	0.30821	0.30896	0.31145	0.31318	0.31604	0.32017	0.32011	0.3228	0.32378	0.32453	0.32685	0.32954	0.32828
293.5	0.26237	0.2611	0.26152	0.26186	0.2609	0.2618	0.26164	0.25975	0.25883	0.26044	0.26198	0.26481	0.26602	0.26779	0.26615	0.26748	0.26832	0.26921	0.27248	0.27306	0.27719	0.27603	0.27744	0.2784	0.27918	0.28208	0.28328	0.28576	0.28693	0.29082	0.29166	0.29045	0.2944	0.29574	0.29822	0.29802	0.30062	0.30299	0.30364	0.30548	0.30776	0.31169	0.31135	0.31534	0.3159	0.31484	0.31807	0.31891	0.3195
294	0.26265	0.26158	0.26241	0.26211	0.26134	0.26231	0.25965	0.25795	0.2565	0.25665	0.25887	0.26238	0.26276	0.26465	0.26397	0.26428	0.26509	0.2651	0.26826	0.26992	0.27192	0.27206	0.27408	0.27343	0.27511	0.27691	0.27719	0.27961	0.2818	0.28293	0.28484	0.28587	0.28887	0.2893	0.29216	0.29186	0.29353	0.29672	0.29806	0.29954	0.30083	0.30259	0.30278	0.30657	0.30671	0.30597	0.3088	0.3106	0.31059
294.5	0.26293	0.26311	0.26365	0.26187	0.26071	0.26166	0.25826	0.25633	0.25384	0.25321	0.25531	0.25928	0.25951	0.26043	0.26042	0.26121	0.26115	0.26158	0.26433	0.26647	0.26678	0.26776	0.26897	0.26834	0.27018	0.27176	0.27218	0.27356	0.27587	0.27572	0.27829	0.28048	0.28272	0.2834	0.28518	0.28578	0.28641	0.28903	0.2905	0.29215	0.29408	0.29403	0.29535	0.29766	0.29831	0.29848	0.30075	0.30291	0.30208
295	0.26333	0.26513	0.26455	0.26098	0.25918	0.2594	0.25721	0.25427	0.25086	0.25058	0.25162	0.25526	0.25623	0.25604	0.25577	0.25761	0.25679	0.25809	0.26058	0.26207	0.26231	0.26297	0.26268	0.2637	0.26453	0.26654	0.26811	0.26818	0.26941	0.27025	0.27246	0.27355	0.27512	0.27722	0.27785	0.27929	0.2792	0.28042	0.28098	0.28326	0.28688	0.2865	0.28871	0.28944	0.29084	0.29167	0.29382	0.29464	0.29407
295.5	0.26426	0.26479	0.26458	0.26026	0.25891	0.25777	0.25502	0.25128	0.24839	0.24724	0.24769	0.25111	0.25301	0.25305	0.2527	0.25293	0.25316	0.25311	0.25617	0.25691	0.25709	0.25883	0.25796	0.25916	0.25956	0.26121	0.26286	0.26334	0.26389	0.26503	0.2669	0.26746	0.26805	0.27016	0.27177	0.27243	0.27234	0.27287	0.27402	0.27617	0.27956	0.2796	0.28117	0.28193	0.28226	0.28372	0.28594	0.28588	0.28594
296	0.26527	0.26365	0.26442	0.25987	0.25854	0.25612	0.25213	0.24813	0.24611	0.24391	0.24426	0.2471	0.24936	0.24965	0.24979	0.24838	0.2494	0.24826	0.25173	0.25215	0.25196	0.25494	0.25435	0.2545	0.25502	0.25607	0.25708	0.25868	0.25886	0.25985	0.26124	0.26239	0.26221	0.26356	0.26587	0.26559	0.26598	0.26651	0.2684	0.27019	0.27218	0.27282	0.2734	0.27495	0.27434	0.27551	0.27783	0.27788	0.27818
296.5	0.26583	0.26437	0.26491	0.25949	0.25617	0.25328	0.2497	0.24566	0.24333	0.24154	0.24175	0.2432	0.24494	0.24403	0.24503	0.24512	0.24451	0.24532	0.24804	0.2486	0.24811	0.25043	0.2503	0.24976	0.2503	0.2514	0.25218	0.25383	0.25343	0.2549	0.25535	0.25743	0.25738	0.25863	0.25896	0.2592	0.2601	0.26073	0.26154	0.26352	0.26483	0.26599	0.26664	0.26831	0.26916	0.26856	0.27102	0.27157	0.27145
297	0.26655	0.26583	0.26538	0.25863	0.25378	0.251	0.24802	0.24304	0.24001	0.23807	0.23841	0.23946	0.24087	0.2395	0.241	0.2414	0.24024	0.24167	0.24393	0.24457	0.24433	0.24528	0.24582	0.24554	0.24639	0.24686	0.24776	0.24861	0.24802	0.24932	0.24978	0.25172	0.25257	0.25356	0.25334	0.25325	0.25455	0.25531	0.25531	0.2569	0.25797	0.25979	0.2605	0.26195	0.26399	0.26253	0.26505	0.26508	0.26528
297.5	0.26751	0.26677	0.26538	0.25761	0.2527	0.24979	0.24631	0.23987	0.23643	0.23335	0.23392	0.23581	0.23735	0.23706	0.23824	0.23698	0.23689	0.23654	0.239	0.23959	0.23996	0.24023	0.24124	0.24172	0.24289	0.24219	0.2433	0.24301	0.24312	0.24313	0.24477	0.24553	0.24726	0.24743	0.24935	0.24785	0.24924	0.24992	0.25049	0.25102	0.25203	0.2544	0.25462	0.25585	0.25745	0.25699	0.25907	0.25781	0.25939
298	0.26783	0.26695	0.26517	0.25778	0.25225	0.24787	0.24282	0.23682	0.23318	0.23034	0.23036	0.23204	0.2332	0.2335	0.23367	0.23413	0.23242	0.23255	0.23429	0.23533	0.2358	0.23656	0.23683	0.23724	0.2374	0.2375	0.23873	0.2374	0.23885	0.23774	0.23999	0.24049	0.24175	0.24138	0.24411	0.24336	0.24427	0.24404	0.24536	0.24577	0.2473	0.24918	0.24923	0.25011	0.25122	0.25189	0.25243	0.25151	0.25398
298.5	0.26802	0.26716	0.26518	0.25817	0.25142	0.24503	0.23857	0.23386	0.22994	0.22799	0.22728	0.22808	0.2287	0.22883	0.22827	0.23121	0.22765	0.22915	0.23008	0.23156	0.23196	0.23321	0.23243	0.23213	0.2312	0.23306	0.23396	0.2327	0.23433	0.23323	0.23517	0.23605	0.23658	0.2361	0.23806	0.23919	0.23943	0.23817	0.23989	0.24084	0.24271	0.24377	0.24398	0.24467	0.24571	0.2466	0.2461	0.24651	0.2487
299	0.26899	0.26832	0.26569	0.25688	0.24939	0.24201	0.23553	0.23057	0.22608	0.2236	0.22301	0.2239	0.22473	0.22475	0.22461	0.22533	0.22432	0.22441	0.226	0.22707	0.22802	0.22833	0.22775	0.22699	0.22685	0.22895	0.22893	0.22939	0.22869	0.22888	0.23017	0.23082	0.23208	0.23171	0.23313	0.2344	0.23446	0.23309	0.23489	0.23596	0.237	0.23819	0.23852	0.23938	0.24048	0.24064	0.24134	0.24216	0.24304
299.5	0.26959	0.26909	0.26592	0.25481	0.2468	0.23901	0.23253	0.22707	0.22174	0.2186	0.21793	0.21896	0.22046	0.2209	0.22063	0.21922	0.22061	0.21949	0.22108	0.22193	0.22325	0.22318	0.22315	0.2219	0.22279	0.2242	0.22381	0.22486	0.2235	0.22445	0.22536	0.22561	0.22747	0.22753	0.22845	0.22918	0.22949	0.22831	0.23005	0.23134	0.23165	0.23301	0.2337	0.23452	0.23541	0.23552	0.23671	0.23754	0.2376
300	0.26927	0.26876	0.26553	0.25327	0.24443	0.23614	0.22887	0.22349	0.21737	0.21444	0.21312	0.21368	0.21566	0.2168	0.21512	0.21487	0.21547	0.21535	0.21544	0.21691	0.21785	0.2188	0.21878	0.2171	0.21794	0.21868	0.21889	0.21839	0.21962	0.22008	0.22103	0.22116	0.22255	0.22311	0.22351	0.22411	0.22471	0.22361	0.22525	0.22721	0.22765	0.22855	0.22982	0.23025	0.23063	0.23193	0.23157	0.23247	0.23288
300.5	0.26955	0.26863	0.26529	0.25282	0.24272	0.23377	0.22606	0.21978	0.21349	0.21075	0.20981	0.21015	0.21182	0.21277	0.21039	0.21079	0.21079	0.2113	0.21118	0.21336	0.21361	0.21451	0.21426	0.21333	0.21389	0.21402	0.2145	0.21376	0.21567	0.2163	0.21709	0.21721	0.21855	0.21871	0.21948	0.21994	0.22026	0.21978	0.22109	0.22353	0.22417	0.22454	0.22576	0.22644	0.22651	0.2284	0.22781	0.22817	0.22885
301	0.27017	0.26913	0.26531	0.25277	0.24144	0.23173	0.22399	0.21631	0.21027	0.20724	0.20725	0.20772	0.20864	0.20899	0.20709	0.20687	0.20709	0.20718	0.20832	0.21057	0.21027	0.21021	0.20988	0.21019	0.21067	0.21037	0.2107	0.21121	0.21175	0.21278	0.2132	0.21352	0.21523	0.21468	0.21616	0.2166	0.21654	0.21663	0.21776	0.21999	0.22069	0.22108	0.22188	0.22313	0.22308	0.22445	0.22507	0.22492	0.2254
301.5	0.26971	0.2698	0.26513	0.25178	0.23998	0.22957	0.22138	0.21359	0.20743	0.20379	0.20354	0.20401	0.20464	0.20534	0.20426	0.20402	0.20366	0.20331	0.20533	0.20663	0.20628	0.20625	0.20631	0.20654	0.20705	0.20673	0.2073	0.20823	0.20894	0.20874	0.20908	0.20992	0.21136	0.21125	0.21239	0.21337	0.21392	0.21329	0.21491	0.21616	0.21713	0.21842	0.21934	0.22028	0.22002	0.2206	0.22152	0.22214	0.2223
302	0.26913	0.27016	0.26497	0.25031	0.23826	0.22737	0.21824	0.2108	0.20418	0.20055	0.19941	0.20009	0.20072	0.2012	0.20096	0.2013	0.20036	0.19959	0.20188	0.20247	0.20232	0.20278	0.20309	0.20246	0.20288	0.20323	0.20417	0.20451	0.20602	0.20495	0.20543	0.2064	0.20733	0.20811	0.20859	0.20978	0.21121	0.20981	0.21182	0.21267	0.21364	0.21554	0.21674	0.21706	0.21723	0.21751	0.21795	0.21933	0.21912
302.5	0.26954	0.2701	0.26499	0.24912	0.23632	0.2253	0.21511	0.20734	0.20024	0.19758	0.19584	0.19711	0.1977	0.19665	0.197	0.19775	0.19722	0.19598	0.19824	0.19913	0.19917	0.19963	0.19971	0.19855	0.1987	0.20014	0.20107	0.20061	0.20202	0.20204	0.20266	0.20307	0.20383	0.205	0.20539	0.206	0.2076	0.20655	0.20822	0.20987	0.21043	0.21192	0.21295	0.21329	0.2145	0.21525	0.21537	0.21628	0.21588
303	0.27024	0.2702	0.26466	0.24813	0.23414	0.22335	0.21263	0.20408	0.19676	0.19465	0.19234	0.19377	0.19447	0.19362	0.19365	0.194	0.19407	0.19277	0.19504	0.19586	0.19622	0.19629	0.19645	0.19547	0.19561	0.19715	0.19753	0.19726	0.1983	0.19924	0.19974	0.20028	0.20089	0.20206	0.20268	0.2034	0.20425	0.20391	0.20499	0.20683	0.20766	0.20898	0.20937	0.21089	0.21143	0.21238	0.21332	0.21332	0.21373
303.5	0.27056	0.27054	0.26407	0.24708	0.23215	0.22152	0.21078	0.2015	0.19427	0.19171	0.1893	0.19013	0.19105	0.19207	0.19108	0.1909	0.19096	0.19014	0.19247	0.1926	0.19332	0.19288	0.19349	0.19309	0.19353	0.19408	0.19411	0.19469	0.19552	0.19631	0.19666	0.1979	0.19844	0.19946	0.20038	0.20169	0.20175	0.2018	0.20256	0.20384	0.20541	0.20687	0.20684	0.20949	0.20863	0.2091	0.21133	0.21101	0.21226
304	0.27018	0.27062	0.26389	0.24569	0.23105	0.21978	0.20896	0.19947	0.1924	0.18891	0.18782	0.18768	0.18859	0.19006	0.18836	0.18907	0.18809	0.18809	0.1902	0.19011	0.19092	0.19017	0.19084	0.19055	0.19122	0.19098	0.1921	0.19261	0.19342	0.19369	0.19439	0.19548	0.1964	0.19726	0.19852	0.19907	0.19982	0.19981	0.20069	0.2023	0.20363	0.20445	0.20519	0.2067	0.20745	0.20713	0.20923	0.20983	0.20977
304.5	0.2695	0.27054	0.26385	0.24452	0.23026	0.21802	0.20693	0.19737	0.19039	0.18655	0.18644	0.18579	0.18691	0.1874	0.18588	0.18743	0.18566	0.18626	0.18788	0.18824	0.18861	0.18822	0.1886	0.18812	0.18876	0.1887	0.19047	0.19054	0.19161	0.19163	0.19259	0.19337	0.1947	0.19534	0.19685	0.19649	0.19792	0.19806	0.19907	0.20102	0.2021	0.20238	0.20379	0.20384	0.20636	0.20597	0.20726	0.20873	0.20738
305	0.26911	0.27062	0.26355	0.24405	0.22911	0.21623	0.20485	0.19486	0.1879	0.18475	0.18367	0.1835	0.1853	0.18476	0.18428	0.18495	0.18381	0.18436	0.1854	0.18658	0.18606	0.18671	0.18678	0.18626	0.18664	0.18774	0.18803	0.18826	0.18978	0.19011	0.19069	0.19195	0.19325	0.19363	0.19514	0.19539	0.19575	0.19678	0.19755	0.19867	0.20065	0.20152	0.20215	0.2028	0.20381	0.2046	0.20574	0.20676	0.20659
305.5	0.26936	0.27091	0.26341	0.24341	0.22846	0.21487	0.20347	0.1932	0.18632	0.18303	0.18132	0.18174	0.18355	0.18271	0.18304	0.18296	0.18247	0.18284	0.18355	0.18506	0.1843	0.185	0.18521	0.18464	0.18502	0.18668	0.18634	0.18647	0.1879	0.18879	0.18931	0.19057	0.19174	0.19228	0.19371	0.19487	0.19419	0.19582	0.19644	0.19692	0.19951	0.20091	0.20103	0.20225	0.20208	0.20343	0.20465	0.20526	0.20625
306	0.27005	0.27102	0.26352	0.24246	0.22835	0.21393	0.20272	0.19252	0.18565	0.18133	0.18013	0.18068	0.18166	0.18132	0.18177	0.18189	0.18129	0.1816	0.18243	0.18359	0.1834	0.18326	0.18374	0.18318	0.18379	0.18494	0.18576	0.18532	0.18615	0.18749	0.18848	0.18906	0.19024	0.1913	0.19251	0.19401	0.19351	0.19495	0.19569	0.19642	0.19858	0.19995	0.20043	0.20129	0.20189	0.20269	0.20379	0.20482	0.2055
306.5	0.27035	0.27019	0.2634	0.24221	0.22759	0.2127	0.2015	0.19126	0.18381	0.18021	0.17879	0.17919	0.1798	0.18004	0.18052	0.18053	0.17967	0.17973	0.18106	0.1819	0.18206	0.18253	0.1823	0.18216	0.18259	0.18341	0.18464	0.1841	0.18481	0.18631	0.18728	0.18797	0.18923	0.19034	0.19095	0.19246	0.19296	0.19393	0.19469	0.19583	0.19724	0.19894	0.19915	0.20033	0.20125	0.20208	0.20284	0.20455	0.20452
307	0.26998	0.26922	0.26282	0.24204	0.22612	0.21115	0.19991	0.18949	0.18151	0.17914	0.17717	0.17716	0.17825	0.17861	0.17894	0.17888	0.17783	0.17779	0.17945	0.18026	0.18048	0.18199	0.18091	0.18117	0.18109	0.18218	0.18296	0.18283	0.18368	0.18509	0.18596	0.18725	0.1884	0.18926	0.18918	0.19086	0.19203	0.19267	0.1934	0.19488	0.19605	0.19795	0.19771	0.19957	0.20019	0.20144	0.20216	0.20376	0.20372
307.5	0.26923	0.26935	0.26191	0.24093	0.22464	0.2097	0.19868	0.18814	0.1805	0.17743	0.17584	0.17523	0.1772	0.17712	0.17683	0.17748	0.17642	0.17679	0.17808	0.17912	0.17946	0.18029	0.17967	0.17967	0.17931	0.18098	0.18158	0.18186	0.18249	0.1837	0.18523	0.18652	0.18724	0.18814	0.1878	0.19008	0.1907	0.19133	0.19222	0.194	0.19584	0.19704	0.1973	0.19911	0.19968	0.20082	0.20219	0.20238	0.20344
308	0.26913	0.26982	0.26136	0.24042	0.22399	0.209	0.19791	0.18755	0.18024	0.17637	0.17511	0.17437	0.17626	0.17637	0.17552	0.17623	0.17567	0.17606	0.17705	0.17848	0.17845	0.1786	0.17885	0.17817	0.17839	0.1801	0.18057	0.18114	0.18188	0.18295	0.18485	0.18565	0.18627	0.1875	0.18745	0.1897	0.19015	0.19066	0.19195	0.19385	0.19598	0.19675	0.19769	0.19918	0.19947	0.20071	0.20207	0.20176	0.20348
308.5	0.26981	0.26989	0.26144	0.24099	0.22417	0.20899	0.19745	0.18741	0.17987	0.17634	0.17469	0.17453	0.17524	0.17628	0.1754	0.17516	0.17534	0.17511	0.17639	0.17804	0.17726	0.17778	0.17849	0.17722	0.17865	0.17971	0.17992	0.18061	0.18194	0.18303	0.1844	0.18477	0.18591	0.18752	0.18819	0.1894	0.19067	0.19078	0.19259	0.19436	0.19594	0.19716	0.19809	0.19958	0.1993	0.20099	0.20152	0.20244	0.20359
309	0.26967	0.26981	0.26147	0.24054	0.22388	0.20839	0.19701	0.18666	0.17904	0.17551	0.17358	0.174	0.17446	0.17514	0.17481	0.17465	0.17463	0.17445	0.17625	0.17722	0.17678	0.1772	0.17817	0.1769	0.17864	0.17959	0.17977	0.18038	0.18156	0.18278	0.18366	0.18426	0.18602	0.18767	0.18898	0.18955	0.1907	0.19057	0.19277	0.1942	0.19598	0.19744	0.19744	0.19933	0.19933	0.20042	0.20166	0.20311	0.20363
309.5	0.26898	0.26955	0.26143	0.23928	0.2231	0.20734	0.19627	0.18548	0.17798	0.17412	0.17205	0.17283	0.17384	0.17339	0.17368	0.17441	0.17359	0.17363	0.17599	0.17607	0.17667	0.17658	0.17755	0.17674	0.17785	0.17912	0.17971	0.18007	0.1808	0.18212	0.18299	0.18397	0.18593	0.18752	0.18903	0.18973	0.19013	0.19014	0.19233	0.19351	0.19594	0.19708	0.19648	0.19871	0.19937	0.19951	0.20209	0.20306	0.20355
310	0.26922	0.26895	0.26169	0.23897	0.22268	0.20693	0.19506	0.18485	0.17726	0.17369	0.17116	0.17222	0.17309	0.17278	0.17303	0.17375	0.1729	0.17193	0.17474	0.17511	0.17594	0.17603	0.17651	0.17615	0.17673	0.17776	0.1791	0.17917	0.18043	0.18174	0.18303	0.18351	0.18499	0.18688	0.18807	0.18917	0.18988	0.19037	0.192	0.19336	0.19548	0.19613	0.19685	0.19869	0.19907	0.19977	0.20158	0.20244	0.2034
310.5	0.26972	0.2686	0.26166	0.2389	0.22222	0.20689	0.19428	0.18443	0.17668	0.17329	0.17097	0.17181	0.17246	0.17263	0.17256	0.17304	0.17266	0.17107	0.17386	0.17487	0.1754	0.17564	0.17588	0.17569	0.17621	0.17682	0.17852	0.17857	0.18029	0.18158	0.18327	0.18331	0.18469	0.18639	0.18747	0.18851	0.1897	0.19046	0.19201	0.19351	0.19508	0.196	0.19772	0.19895	0.19906	0.20072	0.20143	0.20245	0.20345
311	0.26973	0.26893	0.26102	0.23837	0.2215	0.20682	0.19442	0.18395	0.17617	0.1722	0.17113	0.17127	0.1723	0.1721	0.17203	0.17275	0.17274	0.17215	0.17433	0.17531	0.17569	0.17559	0.17619	0.17587	0.17668	0.17729	0.17847	0.17897	0.18019	0.18154	0.18333	0.18378	0.18594	0.18664	0.18812	0.18858	0.18943	0.18997	0.19243	0.19363	0.1952	0.19737	0.19809	0.19918	0.19978	0.20146	0.20257	0.20361	0.20394
311.5	0.2698	0.26959	0.2608	0.23837	0.22138	0.2069	0.19437	0.18419	0.17643	0.17192	0.17123	0.17138	0.17263	0.17181	0.1722	0.17283	0.17283	0.17301	0.17469	0.17529	0.1758	0.17613	0.17677	0.17622	0.17691	0.17823	0.17857	0.17965	0.18052	0.1819	0.18383	0.18458	0.18701	0.18755	0.18883	0.18965	0.18988	0.19033	0.19335	0.19409	0.19567	0.19845	0.1985	0.20002	0.20061	0.20178	0.20332	0.20427	0.20482
312	0.26981	0.26982	0.2609	0.23869	0.22162	0.2068	0.19393	0.18441	0.17692	0.17232	0.171	0.17192	0.17288	0.17178	0.17264	0.17285	0.17258	0.17274	0.17434	0.17466	0.17538	0.17667	0.17685	0.17631	0.17655	0.17871	0.17854	0.17993	0.18099	0.18234	0.18453	0.18521	0.18709	0.18834	0.18901	0.19076	0.19094	0.19144	0.19399	0.19469	0.1962	0.19848	0.19903	0.20107	0.20113	0.20194	0.20318	0.20409	0.20563
312.5	0.26907	0.26887	0.26025	0.23804	0.22096	0.20582	0.19378	0.18281	0.17615	0.17182	0.17042	0.17177	0.17221	0.17148	0.172	0.17223	0.17183	0.17201	0.17378	0.17431	0.17484	0.17605	0.17595	0.17601	0.1762	0.17829	0.17839	0.17952	0.18075	0.18203	0.18445	0.18524	0.18662	0.18794	0.1889	0.19029	0.19163	0.19177	0.19315	0.19475	0.19651	0.19809	0.19923	0.20112	0.20134	0.20249	0.20309	0.2042	0.20577
313	0.26845	0.26831	0.25987	0.23763	0.22026	0.20494	0.19364	0.18139	0.17495	0.17122	0.16996	0.17107	0.17147	0.17126	0.17131	0.17185	0.17159	0.17159	0.17354	0.17435	0.17444	0.17544	0.17522	0.17593	0.17609	0.17801	0.17828	0.17932	0.18055	0.18183	0.18403	0.18496	0.18641	0.18749	0.18892	0.18969	0.19173	0.19187	0.19231	0.19471	0.1969	0.19821	0.19952	0.20105	0.2019	0.20314	0.20398	0.20474	0.20582
313.5	0.26878	0.26938	0.26076	0.23853	0.22049	0.20521	0.19308	0.1823	0.1746	0.17161	0.16997	0.17047	0.17162	0.17148	0.17175	0.1724	0.17248	0.17183	0.17383	0.17459	0.17429	0.17602	0.17576	0.17651	0.17623	0.17869	0.17846	0.17997	0.18116	0.18254	0.18403	0.18489	0.18691	0.18818	0.18928	0.19065	0.19156	0.19259	0.19316	0.19526	0.19763	0.19925	0.20031	0.20187	0.20318	0.20344	0.2059	0.20546	0.20649
314	0.26894	0.26972	0.26142	0.23845	0.22025	0.20577	0.19251	0.18345	0.17473	0.17181	0.16994	0.17044	0.17166	0.1714	0.17185	0.17229	0.17262	0.1719	0.17386	0.17477	0.1744	0.1761	0.1763	0.17691	0.17652	0.17871	0.17913	0.18013	0.18155	0.18294	0.18412	0.18535	0.18727	0.1887	0.18961	0.19172	0.19186	0.19301	0.19447	0.19624	0.19821	0.19984	0.20092	0.20247	0.20395	0.20353	0.20671	0.20635	0.20728
314.5	0.26869	0.26898	0.26123	0.23717	0.21946	0.20602	0.19255	0.18351	0.17491	0.17127	0.1697	0.17088	0.17132	0.17115	0.17136	0.17133	0.1717	0.1717	0.17354	0.17487	0.17467	0.17543	0.17629	0.1767	0.17697	0.17786	0.17995	0.17979	0.18149	0.18277	0.18432	0.18611	0.18721	0.18867	0.18985	0.19213	0.19265	0.19305	0.19531	0.19723	0.19852	0.19988	0.20136	0.20264	0.20408	0.20407	0.20625	0.20743	0.20809
315	0.26911	0.26974	0.26115	0.23731	0.21984	0.206	0.19367	0.18297	0.17501	0.17068	0.16959	0.17114	0.17149	0.17193	0.17186	0.17138	0.17167	0.17206	0.17367	0.17509	0.1749	0.17583	0.17636	0.17629	0.17768	0.17799	0.18007	0.18073	0.18199	0.18328	0.1852	0.18647	0.18745	0.18928	0.19047	0.1925	0.19315	0.19385	0.19567	0.1977	0.19908	0.20096	0.20253	0.20357	0.20482	0.206	0.20694	0.20875	0.20951
315.5	0.26985	0.27109	0.26102	0.23831	0.22066	0.20528	0.19425	0.18231	0.17503	0.17061	0.1695	0.17076	0.17172	0.17266	0.17255	0.17206	0.17212	0.17234	0.17394	0.17507	0.17507	0.17632	0.1764	0.17624	0.17794	0.1788	0.17995	0.18174	0.18256	0.18434	0.18597	0.18641	0.18807	0.1901	0.1911	0.19289	0.19359	0.19496	0.19606	0.1979	0.19975	0.20223	0.20372	0.20476	0.20574	0.20779	0.20816	0.20975	0.21098
316	0.27002	0.27092	0.26053	0.23838	0.22044	0.2037	0.19273	0.18192	0.17501	0.17123	0.16928	0.16986	0.17124	0.17185	0.17203	0.17213	0.17188	0.17165	0.17382	0.17457	0.17525	0.17541	0.17613	0.17684	0.17721	0.17919	0.18048	0.18105	0.18236	0.18512	0.18577	0.18642	0.18875	0.19025	0.19128	0.19324	0.1945	0.19541	0.19689	0.19837	0.2002	0.20227	0.20399	0.20523	0.20584	0.20765	0.20841	0.20997	0.21167
316.5	0.26978	0.27027	0.26118	0.23809	0.22026	0.20322	0.19194	0.18193	0.17497	0.17154	0.16952	0.17007	0.17106	0.1714	0.17154	0.17197	0.17197	0.17156	0.1742	0.17473	0.17558	0.17556	0.17623	0.17737	0.17727	0.17961	0.18123	0.18109	0.18272	0.18529	0.1862	0.1872	0.18913	0.19064	0.19172	0.194	0.19517	0.19564	0.1976	0.19912	0.20082	0.20283	0.20476	0.20553	0.2059	0.20788	0.20948	0.2104	0.21202
317	0.26952	0.27027	0.26278	0.23819	0.22078	0.20432	0.19307	0.18229	0.17505	0.17119	0.17027	0.17163	0.17167	0.17219	0.17191	0.17202	0.17278	0.17255	0.17512	0.17577	0.17596	0.17745	0.17689	0.17744	0.17857	0.18027	0.18168	0.18272	0.184	0.18526	0.18766	0.18852	0.18928	0.19176	0.1928	0.195	0.19541	0.19613	0.19796	0.20002	0.20184	0.20462	0.20646	0.20624	0.20663	0.20942	0.21165	0.21149	0.21256
317.5	0.26958	0.27104	0.26223	0.23884	0.22125	0.20457	0.19337	0.18264	0.17556	0.17118	0.17054	0.17217	0.17216	0.17255	0.17245	0.17226	0.17307	0.1727	0.17494	0.17609	0.17604	0.17789	0.17722	0.17758	0.17896	0.1805	0.18173	0.18313	0.18456	0.18614	0.18795	0.18888	0.18996	0.19275	0.19399	0.195	0.19621	0.19694	0.19852	0.20091	0.20304	0.20578	0.20722	0.20733	0.20796	0.20994	0.21195	0.21231	0.21338
318	0.27019	0.27174	0.26072	0.2394	0.22123	0.20423	0.19269	0.183	0.17609	0.17171	0.17041	0.17167	0.17228	0.17222	0.17274	0.17256	0.17311	0.17242	0.17417	0.17583	0.17623	0.17708	0.17723	0.17802	0.17881	0.18069	0.18192	0.18277	0.18455	0.18723	0.18768	0.18898	0.19113	0.1934	0.19489	0.19497	0.19751	0.19819	0.19955	0.20178	0.20398	0.20623	0.20721	0.20851	0.20943	0.20992	0.21137	0.21288	0.21451
318.5	0.27131	0.27136	0.26148	0.23905	0.22071	0.20496	0.19251	0.1835	0.17597	0.17232	0.17057	0.17152	0.17233	0.17198	0.17272	0.17278	0.1738	0.17327	0.17447	0.17614	0.17705	0.17725	0.17755	0.1787	0.17975	0.18158	0.18292	0.1838	0.18517	0.18709	0.18889	0.19044	0.19219	0.19394	0.19531	0.19669	0.19851	0.19978	0.20092	0.20265	0.20437	0.20695	0.20781	0.20945	0.21042	0.21135	0.21284	0.2138	0.21579
319	0.27194	0.27078	0.26277	0.23868	0.21997	0.20555	0.19263	0.18361	0.17568	0.17232	0.17063	0.17139	0.17234	0.17194	0.17262	0.17296	0.17383	0.17391	0.17547	0.17673	0.17723	0.17786	0.1782	0.17936	0.18043	0.18215	0.18373	0.18468	0.18577	0.18686	0.19049	0.19146	0.19279	0.19438	0.19553	0.19832	0.19897	0.20043	0.20166	0.20324	0.20527	0.20754	0.2085	0.2102	0.21099	0.21298	0.21446	0.21504	0.21671
319.5	0.27179	0.27106	0.26296	0.23899	0.21965	0.20519	0.19276	0.18332	0.17581	0.17177	0.1705	0.1711	0.17251	0.17218	0.17273	0.17324	0.17288	0.17356	0.1764	0.1772	0.17653	0.17824	0.17906	0.17982	0.18008	0.18192	0.18383	0.18436	0.18603	0.18768	0.19122	0.19107	0.19326	0.19483	0.19596	0.19847	0.19926	0.19993	0.20177	0.20376	0.20711	0.2079	0.20899	0.21103	0.21154	0.21385	0.21477	0.2164	0.21732
320	0.27238	0.27239	0.26346	0.23945	0.22073	0.20534	0.19339	0.18385	0.17637	0.17208	0.17128	0.17172	0.1734	0.17302	0.17328	0.17387	0.17363	0.17418	0.17703	0.17779	0.17758	0.17892	0.18007	0.18021	0.18057	0.18249	0.1845	0.18479	0.18717	0.18918	0.19135	0.19171	0.19504	0.19573	0.19689	0.19881	0.20051	0.20073	0.20332	0.20544	0.20836	0.20923	0.21045	0.21239	0.21259	0.21527	0.21581	0.21774	0.21891
320.5	0.27389	0.27385	0.26467	0.24	0.22222	0.20627	0.19423	0.18483	0.17691	0.17314	0.17258	0.17316	0.1744	0.17419	0.17429	0.17478	0.17566	0.17564	0.1775	0.17864	0.17971	0.18004	0.18095	0.18079	0.18196	0.18389	0.18546	0.18645	0.18886	0.19059	0.19162	0.19355	0.19704	0.19692	0.19839	0.19998	0.20232	0.20278	0.20573	0.2075	0.20902	0.21116	0.21252	0.21397	0.2142	0.21721	0.21763	0.21877	0.22097
321	0.2752	0.27403	0.26577	0.24106	0.22196	0.2071	0.19453	0.18478	0.17688	0.17363	0.173	0.17429	0.17421	0.17496	0.17547	0.17556	0.17608	0.17609	0.17809	0.1796	0.17978	0.1812	0.18139	0.18177	0.18282	0.18482	0.18532	0.18828	0.18961	0.19119	0.19278	0.19475	0.19672	0.19779	0.20018	0.2014	0.20316	0.20401	0.20645	0.20785	0.21027	0.21216	0.21369	0.215	0.216	0.2184	0.2186	0.21927	0.22178
321.5	0.27553	0.27395	0.2661	0.24208	0.22167	0.20735	0.19497	0.18438	0.17696	0.17357	0.17305	0.17447	0.17375	0.17525	0.1759	0.17587	0.17531	0.17589	0.17841	0.17997	0.17893	0.1816	0.18192	0.18255	0.18345	0.18505	0.18533	0.18891	0.18971	0.1912	0.19401	0.195	0.19642	0.19836	0.20141	0.20227	0.20329	0.20458	0.20645	0.20782	0.21125	0.21237	0.21407	0.21559	0.21768	0.21888	0.21924	0.22004	0.22221
322	0.27515	0.27495	0.26581	0.2426	0.22306	0.20729	0.196	0.18463	0.17773	0.17357	0.17364	0.17389	0.17428	0.17531	0.17537	0.1758	0.17489	0.17609	0.17832	0.17964	0.17911	0.18115	0.18291	0.18279	0.1844	0.18507	0.18673	0.18812	0.19005	0.19136	0.19459	0.19501	0.19834	0.19894	0.20183	0.20255	0.20365	0.2053	0.20735	0.209	0.21134	0.21267	0.21446	0.21632	0.21891	0.21931	0.22054	0.22172	0.22336
322.5	0.27646	0.27684	0.26682	0.24314	0.22431	0.20844	0.19634	0.18521	0.17846	0.17446	0.17489	0.17424	0.17592	0.17577	0.17592	0.17653	0.17601	0.1772	0.17897	0.18046	0.18036	0.18181	0.18354	0.18344	0.18516	0.18607	0.18828	0.18854	0.19135	0.19282	0.19552	0.19636	0.2	0.19989	0.20316	0.20413	0.2051	0.20643	0.20923	0.21058	0.21239	0.21388	0.21567	0.2181	0.21938	0.2207	0.22243	0.22372	0.2245
323	0.27879	0.27843	0.2687	0.24366	0.22466	0.21017	0.19598	0.1859	0.1788	0.17581	0.1758	0.17523	0.17764	0.17647	0.17756	0.17778	0.17794	0.17859	0.18029	0.18209	0.18171	0.18339	0.18379	0.18456	0.18533	0.18783	0.18936	0.19034	0.19305	0.19489	0.1969	0.19848	0.20042	0.2013	0.20481	0.20646	0.20695	0.20762	0.21117	0.21176	0.21427	0.216	0.21756	0.22015	0.21967	0.22241	0.22416	0.2252	0.22548
323.5	0.27864	0.27826	0.26881	0.24365	0.225	0.20986	0.19639	0.18671	0.17913	0.17613	0.1748	0.1748	0.1777	0.1766	0.17822	0.17792	0.17844	0.17875	0.18105	0.18208	0.18184	0.18358	0.18457	0.18516	0.185	0.1888	0.19039	0.19101	0.1936	0.19529	0.19782	0.19885	0.20092	0.20292	0.20414	0.20665	0.20727	0.20819	0.21186	0.21237	0.21487	0.21812	0.21907	0.22041	0.22105	0.2226	0.22466	0.22557	0.22698
324	0.27843	0.27832	0.26887	0.24444	0.2257	0.20962	0.19759	0.18736	0.18005	0.17595	0.17435	0.17492	0.1775	0.17714	0.17897	0.17809	0.17877	0.17848	0.18165	0.18174	0.18221	0.18373	0.18566	0.18578	0.18576	0.18945	0.19158	0.19166	0.19387	0.19528	0.19852	0.19913	0.20202	0.20444	0.20408	0.20667	0.20749	0.20934	0.21253	0.21353	0.21566	0.21985	0.22008	0.22122	0.22279	0.22337	0.22527	0.22631	0.22887
324.5	0.28109	0.28069	0.27118	0.24693	0.22665	0.2118	0.19889	0.18761	0.18163	0.17635	0.17675	0.17758	0.17871	0.1789	0.18099	0.17961	0.18052	0.17914	0.18267	0.18295	0.18427	0.1855	0.18646	0.18702	0.18847	0.19065	0.1928	0.19377	0.19512	0.1967	0.19947	0.2013	0.20368	0.20552	0.20745	0.20888	0.20941	0.2119	0.2145	0.21598	0.21833	0.2211	0.22093	0.22475	0.22374	0.22672	0.22733	0.2287	0.23065
325	0.28258	0.28264	0.27341	0.2483	0.22729	0.21276	0.1996	0.18761	0.18221	0.17721	0.17834	0.17906	0.17951	0.17961	0.1813	0.18028	0.18113	0.1804	0.18297	0.18394	0.18543	0.18627	0.18708	0.18763	0.18972	0.19161	0.19342	0.19495	0.19628	0.1981	0.20022	0.20241	0.2054	0.20579	0.20899	0.21014	0.2111	0.2131	0.21567	0.21774	0.22015	0.22213	0.22191	0.22643	0.22447	0.22857	0.22892	0.2305	0.23191
325.5	0.28154	0.28287	0.27382	0.24786	0.22778	0.21151	0.19976	0.18791	0.18159	0.1782	0.17769	0.17808	0.1792	0.17898	0.17961	0.17988	0.18025	0.18153	0.18264	0.18401	0.18509	0.18565	0.18755	0.18752	0.18907	0.19209	0.19346	0.19449	0.19675	0.19867	0.20069	0.20184	0.20661	0.20596	0.20755	0.2095	0.21164	0.21265	0.21548	0.218	0.22007	0.22294	0.22322	0.22528	0.22567	0.2278	0.22932	0.23086	0.23282
326	0.28146	0.28311	0.27267	0.24832	0.22915	0.2116	0.20021	0.18926	0.18165	0.17901	0.17756	0.17768	0.17936	0.17976	0.17965	0.18108	0.18095	0.18187	0.18364	0.18467	0.18594	0.18677	0.18767	0.18836	0.19038	0.19281	0.19385	0.19474	0.19714	0.19922	0.20147	0.20281	0.2069	0.20778	0.2086	0.21	0.21234	0.214	0.21605	0.21812	0.22022	0.22327	0.22488	0.22612	0.22775	0.22825	0.23008	0.23144	0.2341
326.5	0.2831	0.28448	0.27238	0.24931	0.23098	0.21316	0.20103	0.19086	0.18277	0.17952	0.17857	0.17882	0.18029	0.18152	0.18105	0.18282	0.1826	0.18185	0.18567	0.18599	0.18768	0.18884	0.18831	0.18987	0.19255	0.19357	0.1951	0.19593	0.1983	0.20034	0.20276	0.20489	0.20707	0.20986	0.21149	0.21185	0.21372	0.21612	0.21783	0.2192	0.22127	0.22403	0.22688	0.22846	0.22996	0.23016	0.23165	0.23292	0.23541
327	0.28545	0.28705	0.27494	0.24938	0.23205	0.21446	0.20184	0.19152	0.1842	0.17989	0.1798	0.18076	0.18148	0.18246	0.18171	0.18283	0.183	0.18232	0.18721	0.18724	0.18867	0.18964	0.19029	0.19084	0.19272	0.19395	0.19709	0.19735	0.20049	0.20213	0.20435	0.20608	0.20806	0.21011	0.21283	0.21372	0.21564	0.21653	0.22006	0.22157	0.22292	0.22609	0.22901	0.22954	0.23135	0.23189	0.23364	0.23517	0.23628
327.5	0.28735	0.28858	0.27674	0.2502	0.23165	0.21515	0.2025	0.1921	0.18479	0.18072	0.17967	0.18183	0.18214	0.18291	0.1826	0.18303	0.18296	0.18322	0.18763	0.18811	0.1892	0.19067	0.1919	0.1911	0.19308	0.19475	0.19846	0.19953	0.20142	0.20365	0.20544	0.20695	0.20873	0.21082	0.21362	0.21523	0.21744	0.21745	0.2214	0.22365	0.22463	0.22756	0.23011	0.2307	0.23233	0.2334	0.23545	0.2374	0.23813
328	0.28831	0.2885	0.27624	0.25218	0.23056	0.2157	0.20317	0.19311	0.18459	0.18206	0.17864	0.18179	0.18218	0.18342	0.18409	0.18451	0.18353	0.1843	0.18722	0.18859	0.18974	0.1924	0.19227	0.19126	0.19463	0.19637	0.19858	0.20191	0.20086	0.20446	0.20605	0.20812	0.20894	0.21313	0.2149	0.21648	0.21859	0.21992	0.22159	0.22461	0.22607	0.22771	0.23019	0.23275	0.23342	0.23472	0.237	0.23909	0.24081
328.5	0.28895	0.28953	0.27707	0.25275	0.23139	0.21721	0.20434	0.19385	0.1855	0.18296	0.18014	0.18284	0.18261	0.18409	0.18462	0.18561	0.18496	0.18545	0.18739	0.18906	0.1902	0.19247	0.19265	0.19262	0.19488	0.19806	0.19849	0.20208	0.20247	0.20523	0.20746	0.2093	0.21075	0.21495	0.21622	0.21798	0.21899	0.22147	0.22216	0.22551	0.22738	0.22855	0.23116	0.23426	0.23469	0.23545	0.23902	0.24033	0.24131
329	0.28973	0.29161	0.27952	0.2524	0.23343	0.21876	0.20547	0.19415	0.18683	0.18343	0.18276	0.18426	0.18349	0.18474	0.18448	0.18604	0.18645	0.18632	0.18843	0.18998	0.19062	0.19176	0.19348	0.19434	0.1948	0.19904	0.19927	0.20094	0.2052	0.20615	0.20898	0.21046	0.21349	0.21564	0.21719	0.21936	0.21973	0.22179	0.22352	0.22648	0.22878	0.2302	0.233	0.23527	0.23623	0.23622	0.2405	0.2412	0.24099
329.5	0.2909	0.29287	0.2815	0.25338	0.23418	0.21865	0.20558	0.19435	0.18665	0.18407	0.18278	0.1839	0.18426	0.18518	0.18499	0.18654	0.18685	0.18673	0.18971	0.19155	0.19109	0.19274	0.1945	0.1947	0.1969	0.19892	0.20134	0.20126	0.2056	0.20705	0.20915	0.21165	0.21493	0.21588	0.21777	0.21992	0.22191	0.2222	0.22515	0.22711	0.23039	0.23158	0.23447	0.23674	0.238	0.23797	0.24012	0.24187	0.24323
330	0.29248	0.29314	0.28245	0.25514	0.23415	0.21822	0.20517	0.19527	0.1863	0.1848	0.18261	0.18339	0.18491	0.1858	0.18599	0.18697	0.18706	0.18783	0.19032	0.1925	0.19161	0.19398	0.19558	0.19501	0.19837	0.19913	0.20265	0.2031	0.20557	0.20814	0.20992	0.2124	0.21522	0.21638	0.21868	0.2203	0.22323	0.22325	0.22621	0.22779	0.23146	0.23302	0.23551	0.2386	0.23926	0.23952	0.24092	0.24286	0.2455
330.5	0.29421	0.2932	0.28278	0.25669	0.23466	0.21887	0.20533	0.19665	0.18719	0.18533	0.18407	0.18428	0.18565	0.18669	0.18707	0.1874	0.18785	0.18979	0.19031	0.19239	0.19232	0.1943	0.19654	0.19638	0.19763	0.20059	0.20249	0.20533	0.20701	0.20956	0.21229	0.21275	0.21534	0.21758	0.22041	0.22129	0.22273	0.22501	0.22671	0.22907	0.23188	0.23455	0.23658	0.24011	0.23992	0.2403	0.24424	0.24432	0.24577
331	0.29546	0.29451	0.28371	0.25773	0.23668	0.2204	0.20726	0.1962	0.18893	0.18545	0.18445	0.18584	0.18683	0.18708	0.18821	0.18867	0.18867	0.19036	0.19166	0.19317	0.19363	0.19516	0.19706	0.19773	0.19839	0.2023	0.204	0.20622	0.20873	0.21103	0.21362	0.2139	0.21638	0.21937	0.2225	0.22315	0.22377	0.22703	0.22844	0.23129	0.2332	0.23489	0.2384	0.23998	0.24143	0.24199	0.24583	0.24542	0.24648
331.5	0.29657	0.29651	0.28562	0.25834	0.23898	0.22212	0.20964	0.19542	0.19039	0.18561	0.18411	0.18716	0.18838	0.18727	0.18932	0.19033	0.18933	0.18997	0.19368	0.19498	0.19512	0.19665	0.19752	0.19863	0.20092	0.20367	0.20625	0.20634	0.20998	0.21204	0.21383	0.21569	0.21807	0.22127	0.22418	0.22543	0.22658	0.22893	0.23083	0.23388	0.23546	0.23523	0.24036	0.23969	0.24336	0.24453	0.24578	0.24682	0.24841
332	0.29846	0.29733	0.28793	0.25889	0.23922	0.22323	0.20976	0.19798	0.19037	0.18656	0.18571	0.18754	0.18988	0.18822	0.19021	0.1911	0.19007	0.19098	0.19394	0.1964	0.1959	0.19766	0.19865	0.19946	0.20241	0.20468	0.20561	0.20776	0.21074	0.21223	0.21491	0.21697	0.21926	0.22268	0.22479	0.22717	0.22868	0.23041	0.23181	0.23566	0.23749	0.23807	0.24104	0.24213	0.24409	0.24636	0.24764	0.24988	0.25063
332.5	0.29992	0.29792	0.2892	0.26011	0.23963	0.22385	0.20954	0.20024	0.19039	0.18777	0.18767	0.1877	0.1909	0.18944	0.19066	0.19172	0.19115	0.19249	0.19423	0.19721	0.19645	0.19829	0.1998	0.20069	0.20247	0.2055	0.20556	0.20952	0.21136	0.21305	0.216	0.21795	0.22054	0.22379	0.22527	0.2277	0.2297	0.23094	0.23291	0.23631	0.2392	0.24075	0.24118	0.24451	0.24504	0.24704	0.2502	0.25189	0.25248
333	0.29997	0.29952	0.28903	0.26216	0.24205	0.22429	0.21076	0.19908	0.19158	0.18852	0.18803	0.18832	0.19111	0.1904	0.19087	0.19278	0.19256	0.19331	0.19606	0.19757	0.19745	0.19908	0.20043	0.20237	0.20205	0.2063	0.20885	0.21042	0.21218	0.2153	0.21635	0.21902	0.22242	0.22489	0.22653	0.22727	0.23027	0.23091	0.23538	0.23645	0.24079	0.2412	0.24215	0.24442	0.24725	0.24733	0.25154	0.25107	0.2538
333.5	0.29993	0.3015	0.28995	0.26365	0.24353	0.22468	0.21091	0.19902	0.19202	0.18883	0.18786	0.18887	0.19051	0.19182	0.19211	0.19289	0.1936	0.19441	0.19677	0.19746	0.19888	0.2004	0.20147	0.20352	0.20304	0.20706	0.21045	0.21133	0.21319	0.21678	0.21782	0.21981	0.22385	0.2258	0.22787	0.22797	0.2313	0.23292	0.23673	0.23791	0.24223	0.24326	0.24485	0.24543	0.24826	0.24958	0.25242	0.25137	0.25526
334	0.30074	0.30298	0.29195	0.26414	0.24341	0.2253	0.21007	0.20097	0.19205	0.18903	0.18811	0.18955	0.19012	0.19337	0.19405	0.19246	0.19401	0.1959	0.19624	0.19771	0.20027	0.20179	0.20272	0.20395	0.20501	0.20766	0.20955	0.21228	0.21426	0.21695	0.22005	0.22046	0.22468	0.22664	0.22903	0.23021	0.23285	0.23624	0.23654	0.24031	0.24335	0.24664	0.24781	0.24837	0.24803	0.25272	0.25333	0.25399	0.25668
334.5	0.30255	0.3034	0.29253	0.26448	0.24376	0.22649	0.21109	0.20157	0.19424	0.18962	0.18912	0.19122	0.19149	0.19378	0.19489	0.19364	0.1941	0.19679	0.19717	0.19963	0.20098	0.20216	0.20297	0.20442	0.20551	0.20797	0.21027	0.21238	0.21527	0.21738	0.22057	0.22171	0.22583	0.22782	0.23028	0.23253	0.23414	0.23708	0.23693	0.24127	0.24395	0.24681	0.24798	0.25071	0.24919	0.25283	0.25425	0.25662	0.2572
335	0.30501	0.30396	0.29348	0.2656	0.24449	0.2279	0.21365	0.20155	0.19656	0.1907	0.19073	0.19269	0.19333	0.19431	0.19507	0.19557	0.19466	0.19702	0.19923	0.20139	0.20153	0.20253	0.20349	0.20539	0.20608	0.20876	0.21214	0.2133	0.21666	0.21904	0.22139	0.22363	0.22756	0.22949	0.23154	0.23448	0.23572	0.2368	0.23843	0.24218	0.24466	0.24649	0.24805	0.25205	0.25172	0.25298	0.25599	0.25875	0.25866
335.5	0.30729	0.30576	0.29637	0.26751	0.24492	0.22882	0.21581	0.20253	0.19638	0.19196	0.1923	0.1926	0.19383	0.19602	0.19555	0.19644	0.19599	0.19704	0.20078	0.20104	0.20239	0.2039	0.20547	0.2066	0.2084	0.2104	0.2132	0.21616	0.21848	0.22159	0.22444	0.22572	0.22935	0.23128	0.23257	0.23596	0.23795	0.238	0.2405	0.24466	0.24593	0.24909	0.25096	0.2528	0.25428	0.25651	0.25866	0.26043	0.26222
336	0.30793	0.30723	0.29669	0.26775	0.24562	0.22869	0.2156	0.20335	0.19558	0.19248	0.19266	0.19183	0.19364	0.1963	0.19593	0.19577	0.19653	0.19737	0.20066	0.20062	0.20234	0.20439	0.20657	0.20618	0.20933	0.21105	0.21343	0.21725	0.21891	0.22195	0.22547	0.22657	0.2295	0.23184	0.23334	0.23649	0.23898	0.24004	0.24158	0.24604	0.24691	0.25038	0.25276	0.25274	0.25559	0.25831	0.25942	0.26097	0.2635
336.5	0.30751	0.30779	0.29441	0.26651	0.24688	0.22799	0.21399	0.20348	0.19564	0.19229	0.19195	0.19158	0.19373	0.19495	0.19608	0.19486	0.19634	0.19803	0.19971	0.20136	0.20187	0.20385	0.20632	0.20496	0.20837	0.21061	0.21364	0.21615	0.21815	0.22069	0.22386	0.22625	0.22857	0.23162	0.234	0.23652	0.23858	0.24156	0.24218	0.24575	0.24783	0.24926	0.25242	0.25286	0.256	0.25721	0.25871	0.26073	0.26232
337	0.30879	0.30857	0.29561	0.26736	0.24823	0.22825	0.21495	0.20373	0.19654	0.19259	0.19188	0.19278	0.19476	0.19521	0.19651	0.19646	0.19755	0.19843	0.20076	0.20269	0.20348	0.20456	0.20698	0.20679	0.20896	0.21134	0.21501	0.21705	0.21904	0.2227	0.22434	0.22661	0.22973	0.23321	0.23498	0.2375	0.23882	0.24134	0.245	0.24653	0.25023	0.24971	0.25363	0.2554	0.25756	0.25827	0.26099	0.26144	0.26414
337.5	0.31029	0.30969	0.29871	0.26949	0.24835	0.22927	0.2167	0.20431	0.19755	0.1936	0.19245	0.19466	0.19554	0.19682	0.19716	0.19872	0.19888	0.19875	0.20276	0.20406	0.20569	0.20578	0.20805	0.20957	0.21094	0.21291	0.21645	0.21926	0.22145	0.22628	0.2265	0.2279	0.23219	0.23574	0.23683	0.23926	0.23999	0.24113	0.24773	0.24819	0.25272	0.25217	0.2566	0.25844	0.25958	0.26129	0.26424	0.26359	0.26767
338	0.3096	0.31075	0.29923	0.27045	0.24674	0.2302	0.21595	0.20501	0.19799	0.1949	0.19292	0.19594	0.19506	0.19804	0.19785	0.19874	0.1984	0.19944	0.20337	0.2051	0.2059	0.20599	0.20823	0.20974	0.21246	0.21407	0.21662	0.22013	0.22383	0.22728	0.22782	0.22949	0.23365	0.23703	0.23961	0.24091	0.2415	0.24309	0.2472	0.24939	0.25337	0.25498	0.25927	0.25921	0.26057	0.26357	0.26471	0.26659	0.26915
338.5	0.30958	0.31156	0.29835	0.27076	0.24735	0.23151	0.21568	0.20557	0.1985	0.19582	0.19357	0.19657	0.19648	0.199	0.19917	0.19886	0.1985	0.20043	0.20358	0.20577	0.20564	0.20704	0.20917	0.21033	0.21343	0.21535	0.21752	0.22038	0.22547	0.22642	0.22903	0.23085	0.23458	0.2373	0.24102	0.24234	0.24309	0.24499	0.24716	0.25058	0.25411	0.25675	0.25907	0.26044	0.26164	0.26454	0.26558	0.26859	0.27008
339	0.31137	0.31202	0.29801	0.271	0.25078	0.23299	0.21728	0.20571	0.19912	0.1959	0.19437	0.19674	0.19982	0.19976	0.20065	0.20023	0.20016	0.2012	0.20409	0.20604	0.2061	0.20939	0.21098	0.21244	0.21388	0.2169	0.2196	0.22094	0.22599	0.22563	0.2306	0.23165	0.23539	0.23765	0.24069	0.24346	0.24438	0.24552	0.24915	0.25162	0.25575	0.25716	0.25669	0.26303	0.26324	0.26478	0.26827	0.26905	0.27137
339.5	0.31213	0.31212	0.29935	0.27092	0.25174	0.23327	0.21792	0.20525	0.19874	0.1952	0.19458	0.19658	0.19968	0.19965	0.20034	0.20076	0.20102	0.20092	0.20413	0.20581	0.20665	0.21049	0.21084	0.21244	0.21359	0.21773	0.22019	0.2219	0.22533	0.22673	0.23169	0.2319	0.23556	0.23943	0.24158	0.24399	0.2448	0.24608	0.24946	0.25117	0.25636	0.2574	0.25726	0.2637	0.2641	0.26575	0.26961	0.26973	0.27145
340	0.31204	0.31218	0.30152	0.27075	0.25061	0.23294	0.21755	0.20527	0.19844	0.19483	0.19464	0.19681	0.19745	0.19943	0.19966	0.20084	0.20105	0.20095	0.20435	0.20596	0.20757	0.2105	0.21008	0.21143	0.21345	0.21782	0.21996	0.22267	0.22463	0.22858	0.23214	0.23237	0.23603	0.24154	0.2435	0.24448	0.24523	0.24721	0.2492	0.25088	0.25668	0.25848	0.26046	0.26331	0.26496	0.26756	0.2696	0.27111	0.27169
340.5	0.31288	0.31268	0.30276	0.27106	0.25087	0.23345	0.21794	0.20695	0.19989	0.19607	0.19551	0.1981	0.19793	0.2003	0.20129	0.20209	0.20165	0.20314	0.20591	0.20746	0.20941	0.21112	0.2118	0.2128	0.21473	0.21798	0.22121	0.22277	0.22544	0.22896	0.23243	0.23387	0.23804	0.24195	0.24453	0.24573	0.2469	0.24874	0.25163	0.25322	0.2586	0.26079	0.26289	0.26479	0.26734	0.26935	0.27022	0.27267	0.2744
341	0.31363	0.31405	0.30313	0.27213	0.25151	0.23412	0.21967	0.20837	0.2007	0.19774	0.19664	0.19937	0.19958	0.20123	0.20334	0.20365	0.20304	0.20489	0.2075	0.20904	0.21078	0.21216	0.21418	0.21522	0.21687	0.21933	0.22295	0.2238	0.22767	0.22982	0.23348	0.23563	0.23996	0.24211	0.24504	0.24748	0.24872	0.25074	0.25444	0.25565	0.2606	0.26286	0.26471	0.2672	0.26986	0.2703	0.27165	0.27388	0.2769
341.5	0.31364	0.31597	0.30329	0.2736	0.25144	0.23426	0.22176	0.20831	0.19972	0.19853	0.19727	0.19974	0.20036	0.20127	0.20388	0.20423	0.20446	0.20469	0.20802	0.20965	0.21084	0.21293	0.21509	0.21661	0.21862	0.22146	0.22394	0.22611	0.23011	0.23203	0.23539	0.23697	0.24045	0.24321	0.24558	0.24919	0.24973	0.25284	0.25556	0.25648	0.26142	0.26384	0.26637	0.2689	0.27105	0.27071	0.27319	0.27477	0.27742
342	0.31427	0.31688	0.30393	0.27422	0.25161	0.23431	0.22124	0.20826	0.19995	0.1982	0.19697	0.1996	0.20042	0.20072	0.20321	0.20323	0.20426	0.20504	0.20797	0.20968	0.21066	0.21282	0.21441	0.21603	0.21863	0.22128	0.22434	0.22701	0.2307	0.23268	0.23666	0.23829	0.24017	0.24429	0.2459	0.25035	0.25046	0.25373	0.25617	0.25794	0.26196	0.26487	0.26707	0.26903	0.27085	0.2726	0.27366	0.27625	0.27815
342.5	0.31546	0.31676	0.30477	0.27433	0.25242	0.23489	0.21968	0.20922	0.20187	0.19782	0.19681	0.19987	0.20057	0.20068	0.20292	0.20243	0.20365	0.20636	0.20842	0.20998	0.21108	0.21264	0.21367	0.2152	0.21793	0.22001	0.2249	0.22676	0.23029	0.23231	0.23728	0.2396	0.24094	0.24551	0.24656	0.25097	0.2518	0.25407	0.25716	0.26038	0.26317	0.2665	0.2673	0.26914	0.27105	0.27526	0.27431	0.27826	0.27974
343	0.31612	0.31664	0.305	0.27524	0.25349	0.23629	0.2211	0.21117	0.20373	0.19888	0.19837	0.20138	0.20157	0.20216	0.20467	0.20441	0.20524	0.20723	0.21021	0.2112	0.21228	0.21383	0.21484	0.21686	0.21881	0.22134	0.22638	0.22763	0.23145	0.23372	0.23825	0.24056	0.24428	0.24765	0.24839	0.25144	0.25428	0.2556	0.25868	0.26239	0.26541	0.26841	0.26838	0.27165	0.27383	0.27628	0.27738	0.27999	0.28138
343.5	0.31621	0.31648	0.30508	0.27611	0.25385	0.23659	0.22251	0.21205	0.20427	0.20002	0.19957	0.20231	0.20215	0.20285	0.20592	0.20623	0.20653	0.20701	0.21115	0.21177	0.21301	0.2151	0.21625	0.2185	0.21989	0.22307	0.22752	0.22869	0.23278	0.23554	0.23888	0.24112	0.24617	0.24906	0.25012	0.25207	0.25559	0.25686	0.25971	0.2632	0.26668	0.2693	0.26966	0.27384	0.27609	0.2768	0.27973	0.28107	0.28292
344	0.31617	0.3161	0.30527	0.27595	0.25299	0.23484	0.22131	0.2108	0.20324	0.19989	0.19879	0.20148	0.20147	0.20162	0.20469	0.20542	0.20551	0.20617	0.20997	0.21085	0.21256	0.21516	0.2164	0.21797	0.21997	0.22291	0.2274	0.22872	0.23264	0.23621	0.23886	0.24151	0.24416	0.24863	0.25059	0.25275	0.25462	0.25672	0.25991	0.26302	0.2661	0.26862	0.27054	0.27356	0.27548	0.27811	0.27916	0.28158	0.28416
344.5	0.31655	0.31583	0.30464	0.27498	0.25181	0.2336	0.22081	0.20985	0.20221	0.19929	0.19802	0.20072	0.20106	0.20205	0.20321	0.20457	0.20494	0.20679	0.20945	0.21067	0.21239	0.21474	0.21679	0.21765	0.22077	0.22262	0.22725	0.22816	0.23169	0.23668	0.23983	0.2422	0.24308	0.24807	0.25039	0.2526	0.25457	0.2569	0.26109	0.26371	0.26683	0.26816	0.27191	0.27353	0.27491	0.27916	0.27923	0.28211	0.28424
345	0.317	0.31575	0.30365	0.27421	0.25112	0.2337	0.22182	0.20995	0.20189	0.19899	0.19794	0.20053	0.2015	0.20422	0.20308	0.20502	0.2057	0.20834	0.21013	0.21168	0.21296	0.21481	0.2176	0.2183	0.22218	0.22307	0.22737	0.22832	0.23137	0.23732	0.24127	0.24316	0.24472	0.24859	0.2508	0.25251	0.25607	0.25786	0.26312	0.26519	0.26879	0.26901	0.27346	0.27488	0.27553	0.27985	0.28074	0.28286	0.2843
345.5	0.31649	0.31567	0.30383	0.27482	0.25129	0.234	0.22224	0.2099	0.20201	0.19931	0.19778	0.20001	0.20212	0.20483	0.20444	0.20618	0.20636	0.20811	0.21021	0.21246	0.2136	0.21598	0.21771	0.21873	0.22223	0.2238	0.22708	0.23047	0.23302	0.23767	0.2409	0.24396	0.24713	0.25027	0.25296	0.25453	0.25699	0.25869	0.26403	0.26578	0.26898	0.27101	0.27384	0.27664	0.27624	0.28106	0.28162	0.28375	0.28672
346	0.31566	0.31571	0.30407	0.27521	0.25185	0.23406	0.22161	0.20961	0.20234	0.19947	0.19778	0.20009	0.20227	0.20386	0.20539	0.20674	0.20599	0.20703	0.20977	0.21285	0.21361	0.21672	0.21767	0.21888	0.22079	0.22469	0.22704	0.23219	0.23464	0.23747	0.24002	0.24462	0.2487	0.25144	0.25402	0.2566	0.2572	0.2596	0.26402	0.2662	0.26885	0.27221	0.27376	0.27812	0.27728	0.28198	0.28269	0.28481	0.28894
346.5	0.31537	0.31597	0.30328	0.27397	0.2522	0.23398	0.22046	0.20942	0.20262	0.19886	0.19829	0.20149	0.20174	0.20271	0.20455	0.20595	0.20491	0.20686	0.2095	0.213	0.21294	0.21593	0.21827	0.21904	0.21905	0.22564	0.22798	0.23146	0.23435	0.23713	0.24048	0.24519	0.24877	0.25094	0.25218	0.25659	0.25751	0.26096	0.26387	0.2674	0.27031	0.27153	0.27446	0.27895	0.27909	0.28195	0.28479	0.28601	0.2885
347	0.31526	0.31631	0.30318	0.27303	0.25227	0.23439	0.22012	0.20946	0.20245	0.1984	0.19872	0.20241	0.2015	0.20262	0.20397	0.20517	0.20592	0.20764	0.20943	0.21249	0.21306	0.21579	0.21894	0.21914	0.21949	0.22613	0.22909	0.23138	0.23424	0.23838	0.24167	0.24528	0.24869	0.25095	0.25253	0.25659	0.25894	0.26218	0.26353	0.26825	0.27172	0.27197	0.27634	0.27935	0.281	0.28244	0.28559	0.28685	0.2887
347.5	0.31496	0.3166	0.30389	0.27309	0.25182	0.23507	0.22062	0.2096	0.20199	0.19855	0.19882	0.20183	0.20193	0.20318	0.20416	0.20529	0.20824	0.20857	0.20969	0.21201	0.21411	0.21652	0.21903	0.2194	0.22186	0.22606	0.22967	0.2326	0.23527	0.24052	0.24246	0.24513	0.24916	0.25219	0.25556	0.25762	0.26089	0.26269	0.26348	0.26849	0.27201	0.27417	0.27834	0.27975	0.28224	0.28377	0.28538	0.28772	0.29049
348	0.31437	0.31672	0.30341	0.27295	0.25056	0.23489	0.22056	0.20948	0.20185	0.19892	0.19888	0.20027	0.2025	0.20255	0.2036	0.2061	0.2074	0.20844	0.21053	0.21326	0.21459	0.21588	0.21823	0.22024	0.22301	0.22588	0.22956	0.23254	0.2364	0.2404	0.24185	0.24561	0.24975	0.25331	0.25606	0.25882	0.26127	0.26237	0.26465	0.26913	0.27165	0.27563	0.27836	0.28064	0.28228	0.28471	0.28739	0.28979	0.29147
348.5	0.31316	0.31582	0.30169	0.27257	0.24973	0.2342	0.22011	0.20875	0.20174	0.19928	0.19884	0.19942	0.20266	0.2024	0.20338	0.20669	0.20557	0.20823	0.21122	0.21477	0.21459	0.21526	0.21782	0.22099	0.22302	0.22573	0.2298	0.23244	0.23703	0.23948	0.24159	0.24629	0.25014	0.25412	0.25568	0.25946	0.26095	0.26249	0.26594	0.2698	0.27208	0.27595	0.27807	0.28189	0.28231	0.28532	0.2898	0.29179	0.29191
349	0.31136	0.31341	0.29982	0.27213	0.25035	0.23373	0.21987	0.20742	0.20124	0.1994	0.19858	0.20037	0.20221	0.20441	0.20468	0.20621	0.20624	0.20902	0.21098	0.21444	0.21457	0.21657	0.21891	0.22079	0.22315	0.22562	0.23113	0.23409	0.23698	0.24008	0.24339	0.24649	0.2502	0.25492	0.25757	0.25932	0.26162	0.26415	0.26601	0.26984	0.2741	0.27596	0.27955	0.28292	0.28356	0.2861	0.28973	0.29206	0.29281
349.5	0.31021	0.31118	0.29926	0.27068	0.25014	0.23305	0.21928	0.20659	0.20098	0.19891	0.19832	0.2007	0.20212	0.20471	0.2049	0.20519	0.20637	0.20891	0.2104	0.21318	0.2138	0.21764	0.21952	0.22029	0.22301	0.22582	0.23127	0.23467	0.23675	0.23992	0.24476	0.24688	0.25038	0.25529	0.25854	0.25954	0.26283	0.26566	0.26606	0.27001	0.27502	0.27676	0.28008	0.28285	0.28475	0.28681	0.28917	0.29169	0.29307
350	0.31008	0.31002	0.29967	0.26888	0.24855	0.23188	0.2183	0.20669	0.20108	0.19812	0.19827	0.1996	0.20257	0.2025	0.20346	0.20451	0.20485	0.20757	0.21043	0.2123	0.21265	0.21728	0.21878	0.22011	0.22268	0.22632	0.22996	0.23344	0.23692	0.23865	0.24467	0.24774	0.25089	0.25521	0.25732	0.2606	0.26384	0.26611	0.26703	0.27098	0.27431	0.27855	0.27904	0.28206	0.28539	0.28739	0.2896	0.29191	0.29285
350.5	0.30997	0.3092	0.29844	0.2694	0.24795	0.23052	0.21778	0.20699	0.20086	0.19819	0.1984	0.19912	0.20253	0.20213	0.20323	0.20505	0.20463	0.20729	0.21186	0.21268	0.21302	0.21675	0.21809	0.22044	0.22323	0.2267	0.23007	0.2333	0.23792	0.23944	0.24511	0.24855	0.25153	0.25524	0.25672	0.26184	0.26413	0.26634	0.26876	0.27283	0.27502	0.28027	0.27966	0.28254	0.28665	0.2882	0.29056	0.29337	0.29426
351	0.3096	0.30877	0.29674	0.27033	0.24777	0.22979	0.21757	0.20718	0.20034	0.19862	0.19844	0.19958	0.20203	0.2034	0.20418	0.2056	0.20559	0.20811	0.21267	0.21352	0.21441	0.21672	0.21826	0.22099	0.22416	0.22703	0.23105	0.23394	0.23858	0.2413	0.24598	0.24907	0.25211	0.25543	0.25754	0.26237	0.26429	0.26672	0.27057	0.27414	0.27661	0.28119	0.28194	0.28442	0.28751	0.28925	0.29167	0.29491	0.29662
351.5	0.30898	0.30879	0.29668	0.26846	0.24636	0.23003	0.21697	0.20709	0.1998	0.1982	0.19796	0.2001	0.20163	0.20377	0.20459	0.20462	0.20597	0.20863	0.21057	0.21344	0.21511	0.21718	0.21913	0.22128	0.2243	0.22747	0.23088	0.2336	0.23767	0.24166	0.24618	0.24923	0.25258	0.25555	0.25899	0.26171	0.26503	0.26721	0.27156	0.27355	0.27704	0.28119	0.28395	0.28652	0.28668	0.29029	0.29277	0.29501	0.29787
352	0.30723	0.30744	0.29532	0.26626	0.24496	0.22878	0.21577	0.20612	0.19863	0.19708	0.19667	0.19984	0.20112	0.20299	0.20361	0.20386	0.20556	0.20782	0.20871	0.21263	0.2147	0.21698	0.21873	0.22101	0.22362	0.22741	0.23048	0.23299	0.23738	0.24167	0.24582	0.24885	0.25314	0.25586	0.25965	0.26129	0.26507	0.26744	0.27122	0.27319	0.2774	0.28118	0.28452	0.28698	0.28692	0.29098	0.29379	0.29458	0.29777
352.5	0.30459	0.3047	0.29196	0.26562	0.24437	0.22571	0.21426	0.20452	0.19709	0.19606	0.19516	0.19895	0.20037	0.20185	0.20161	0.20417	0.20482	0.20615	0.20922	0.21178	0.2139	0.21612	0.21707	0.22039	0.22298	0.22694	0.23091	0.23318	0.23871	0.24233	0.24568	0.24843	0.25385	0.25647	0.25928	0.26224	0.26422	0.26757	0.27037	0.27436	0.27865	0.28169	0.28384	0.28606	0.28927	0.29135	0.29459	0.29463	0.29726
353	0.30339	0.30398	0.29127	0.26537	0.24365	0.2249	0.21338	0.20408	0.19721	0.19637	0.19525	0.19907	0.19978	0.20176	0.20064	0.20377	0.20475	0.20626	0.21066	0.21181	0.21466	0.21675	0.21804	0.22029	0.22412	0.22758	0.23228	0.23474	0.23943	0.24289	0.24705	0.24958	0.25433	0.2571	0.25977	0.26438	0.26468	0.2686	0.27168	0.27555	0.28032	0.28218	0.28387	0.28743	0.29047	0.29203	0.29483	0.29539	0.29838
353.5	0.30309	0.3044	0.2926	0.26476	0.24263	0.22586	0.2129	0.20429	0.19816	0.19692	0.19638	0.19935	0.19978	0.20207	0.20119	0.20301	0.20497	0.20719	0.21153	0.21238	0.21597	0.21791	0.22019	0.22058	0.22535	0.22877	0.23333	0.23611	0.23963	0.24296	0.24869	0.25169	0.25488	0.2577	0.26081	0.26601	0.26644	0.26988	0.27425	0.27612	0.28112	0.28248	0.28508	0.28998	0.29008	0.29291	0.29494	0.29669	0.30032
354	0.30134	0.30221	0.29156	0.26358	0.24169	0.22496	0.21185	0.20319	0.19723	0.19525	0.19624	0.19742	0.20046	0.20087	0.20236	0.20353	0.20426	0.20568	0.21072	0.21222	0.21482	0.21662	0.21863	0.22033	0.22309	0.22845	0.23203	0.23465	0.24065	0.2425	0.24779	0.25239	0.25585	0.25811	0.26062	0.26475	0.26761	0.26961	0.27477	0.27625	0.27977	0.28263	0.28656	0.28951	0.29	0.29345	0.2958	0.29815	0.3005
354.5	0.29975	0.29925	0.28906	0.2617	0.24028	0.22365	0.21089	0.2019	0.19547	0.19291	0.19464	0.19531	0.19965	0.19917	0.20228	0.20319	0.20335	0.20375	0.20888	0.21071	0.21212	0.21437	0.21591	0.21895	0.22052	0.2269	0.22922	0.23242	0.23906	0.2413	0.24539	0.25016	0.25473	0.25681	0.26024	0.26231	0.26675	0.2682	0.27358	0.27611	0.27907	0.28166	0.28691	0.28837	0.29066	0.29366	0.29638	0.29913	0.30008
355	0.29968	0.29832	0.28758	0.25975	0.23855	0.22352	0.2106	0.20172	0.19468	0.19215	0.19319	0.19532	0.19729	0.19864	0.20049	0.20135	0.203	0.2039	0.20756	0.20914	0.21067	0.21365	0.21569	0.21761	0.22097	0.22565	0.22777	0.23228	0.23525	0.24046	0.24424	0.24723	0.25182	0.25475	0.26063	0.26165	0.26501	0.2674	0.27261	0.27603	0.28054	0.28048	0.2862	0.2891	0.29176	0.29392	0.29612	0.29934	0.30057
355.5	0.29865	0.29794	0.28655	0.2579	0.23715	0.22236	0.20985	0.20138	0.19418	0.19197	0.1933	0.1958	0.19686	0.19876	0.19903	0.20137	0.20221	0.20466	0.207	0.20969	0.21118	0.21373	0.21635	0.21832	0.22186	0.22518	0.22909	0.23349	0.23605	0.24178	0.24501	0.24818	0.25195	0.25585	0.26054	0.26275	0.26589	0.26815	0.27255	0.2764	0.28094	0.28215	0.2869	0.28958	0.29321	0.29466	0.29652	0.29975	0.30117
356	0.29649	0.2965	0.28508	0.25618	0.23617	0.22045	0.20859	0.20022	0.19363	0.19169	0.19412	0.19576	0.1975	0.19881	0.19849	0.20194	0.20122	0.20475	0.20679	0.21094	0.2123	0.21392	0.21687	0.21973	0.22227	0.22534	0.23122	0.23473	0.2393	0.24365	0.2465	0.25078	0.25401	0.25831	0.26056	0.26408	0.26793	0.26973	0.27313	0.27727	0.2805	0.28476	0.28834	0.28972	0.29418	0.29549	0.2976	0.30053	0.30166
356.5	0.29413	0.29298	0.28254	0.25476	0.23555	0.21925	0.20732	0.1981	0.1931	0.19113	0.1941	0.19482	0.19671	0.19827	0.19883	0.2	0.2009	0.20343	0.20658	0.21026	0.21231	0.21392	0.21692	0.21935	0.22246	0.22592	0.23129	0.23487	0.23945	0.2432	0.24713	0.25047	0.2547	0.25828	0.26202	0.26398	0.26789	0.27091	0.27393	0.27855	0.28107	0.28465	0.28849	0.29052	0.29342	0.29566	0.29863	0.30138	0.30224
357	0.29119	0.28988	0.27966	0.25308	0.23408	0.21811	0.20589	0.1958	0.19208	0.19012	0.19262	0.19331	0.19535	0.19706	0.19902	0.19794	0.201	0.202	0.20607	0.20842	0.21121	0.21339	0.21608	0.21788	0.22228	0.22616	0.23016	0.23421	0.23805	0.2416	0.24663	0.24926	0.25427	0.25736	0.26291	0.2636	0.26704	0.27097	0.27449	0.27904	0.28232	0.28372	0.28769	0.29144	0.29194	0.29538	0.29908	0.30178	0.30289
357.5	0.28789	0.28956	0.27766	0.25096	0.23125	0.21623	0.20433	0.19459	0.19047	0.18875	0.19019	0.19194	0.19494	0.19562	0.19823	0.19863	0.20083	0.20191	0.20525	0.20725	0.20992	0.21232	0.21453	0.217	0.22156	0.22542	0.2296	0.23353	0.23798	0.241	0.24557	0.24997	0.25389	0.25787	0.26134	0.26415	0.26737	0.26991	0.2745	0.27808	0.28308	0.28459	0.28706	0.29151	0.29162	0.2953	0.29879	0.30159	0.30335
358	0.28567	0.28825	0.2761	0.24896	0.22912	0.21393	0.20293	0.19431	0.18943	0.18752	0.18906	0.19092	0.19473	0.19489	0.19763	0.19917	0.19984	0.20182	0.20462	0.20704	0.20973	0.21151	0.21396	0.217	0.22045	0.22457	0.22971	0.23324	0.2382	0.24135	0.24551	0.25044	0.25367	0.25812	0.26021	0.26408	0.26789	0.2698	0.27464	0.2783	0.28276	0.28542	0.28725	0.291	0.29338	0.29596	0.29894	0.3023	0.30333
358.5	0.28417	0.28504	0.27416	0.24714	0.22807	0.21179	0.20175	0.19406	0.18885	0.18668	0.18903	0.19025	0.19409	0.19463	0.19711	0.19808	0.19805	0.20133	0.2044	0.20699	0.21002	0.21112	0.21445	0.21721	0.21964	0.22404	0.22968	0.23332	0.238	0.24211	0.24634	0.24972	0.25369	0.25765	0.26076	0.26323	0.26783	0.27088	0.27501	0.27967	0.2822	0.28551	0.28804	0.29082	0.29577	0.297	0.2996	0.30362	0.30327
359	0.28168	0.28264	0.2713	0.24511	0.22669	0.21038	0.20065	0.19275	0.1875	0.1863	0.18777	0.18998	0.19307	0.19371	0.19536	0.19638	0.19616	0.20133	0.20437	0.20591	0.20875	0.21075	0.21454	0.21661	0.2201	0.22357	0.22845	0.23341	0.23773	0.24273	0.24649	0.24892	0.25414	0.25777	0.26183	0.26316	0.26738	0.27149	0.27508	0.27942	0.28307	0.28585	0.28871	0.29211	0.29581	0.29737	0.29976	0.30358	0.30419
359.5	0.27877	0.28078	0.26833	0.24302	0.22465	0.20928	0.19953	0.19113	0.18638	0.18621	0.18629	0.18976	0.192	0.19239	0.19361	0.19533	0.19528	0.20136	0.20399	0.20489	0.20737	0.21082	0.2141	0.21579	0.22071	0.22368	0.22796	0.23292	0.23786	0.24276	0.24646	0.24882	0.25446	0.25828	0.26209	0.26432	0.26745	0.27173	0.27536	0.27874	0.28444	0.28638	0.28936	0.29369	0.29519	0.29775	0.30027	0.30355	0.30593
360	0.27642	0.27831	0.26616	0.24106	0.2222	0.20775	0.19824	0.19008	0.18628	0.18588	0.18607	0.18912	0.19105	0.19134	0.19323	0.19541	0.1959	0.20048	0.20282	0.20505	0.20759	0.21149	0.21342	0.21549	0.21995	0.22452	0.22949	0.23177	0.23826	0.24199	0.24682	0.24953	0.25409	0.25842	0.26102	0.2661	0.26852	0.27194	0.27613	0.27943	0.28465	0.28678	0.29019	0.29396	0.29614	0.29905	0.30188	0.30502	0.30767
360.5	0.2738	0.27538	0.26427	0.23892	0.21991	0.2055	0.19651	0.18843	0.18449	0.18413	0.18547	0.18767	0.18953	0.1905	0.19255	0.19451	0.19614	0.1983	0.20129	0.20446	0.20716	0.21086	0.21205	0.21469	0.21797	0.22433	0.22866	0.23163	0.23722	0.24073	0.24557	0.24973	0.25332	0.25786	0.26039	0.26623	0.26885	0.27092	0.27582	0.27988	0.28361	0.28753	0.29042	0.29321	0.29611	0.30025	0.30267	0.30537	0.30827
361	0.27096	0.27254	0.2624	0.23658	0.21834	0.20344	0.19453	0.18631	0.18134	0.18172	0.18393	0.18593	0.18784	0.18987	0.19127	0.19252	0.19528	0.19606	0.20003	0.20299	0.20548	0.20886	0.21061	0.21353	0.21623	0.22288	0.2257	0.23231	0.23529	0.23986	0.24348	0.24931	0.25263	0.25725	0.26082	0.26491	0.26828	0.2694	0.27471	0.27967	0.28252	0.28838	0.28994	0.29248	0.29493	0.30053	0.30229	0.30405	0.30782
361.5	0.26913	0.27032	0.26076	0.23444	0.21771	0.20327	0.19303	0.18551	0.18092	0.18137	0.18277	0.18521	0.18763	0.18959	0.19111	0.1919	0.19442	0.19631	0.19967	0.20297	0.20457	0.20777	0.21078	0.21362	0.2169	0.22204	0.22657	0.23146	0.2356	0.24052	0.24444	0.24968	0.25245	0.25808	0.26114	0.2652	0.26872	0.27025	0.27537	0.28035	0.28334	0.28824	0.28962	0.29305	0.29581	0.29982	0.3027	0.30364	0.30783
362	0.26783	0.26787	0.25864	0.23278	0.21665	0.20308	0.19187	0.18524	0.18191	0.18157	0.18218	0.185	0.18769	0.18942	0.1912	0.19217	0.19403	0.19737	0.19977	0.20345	0.20476	0.20728	0.21131	0.21417	0.21828	0.22215	0.22879	0.23038	0.23686	0.24154	0.24642	0.25027	0.25332	0.25915	0.26157	0.26644	0.2696	0.27171	0.27672	0.28137	0.28443	0.28769	0.29018	0.2943	0.29773	0.29972	0.30353	0.30441	0.30849
362.5	0.2659	0.26416	0.25533	0.23141	0.21377	0.20043	0.19057	0.18397	0.18114	0.17987	0.18169	0.1842	0.18619	0.1889	0.19002	0.19171	0.19394	0.19647	0.19951	0.20248	0.20525	0.20636	0.21046	0.21368	0.21781	0.22258	0.22761	0.23107	0.23656	0.24123	0.24595	0.24993	0.25518	0.25872	0.26256	0.26655	0.26953	0.27113	0.27672	0.28143	0.28366	0.28781	0.29177	0.29505	0.29837	0.30132	0.30365	0.30558	0.30928
363	0.26311	0.26033	0.25182	0.22901	0.21067	0.19749	0.18927	0.18229	0.17895	0.17824	0.18053	0.18318	0.18414	0.18778	0.18843	0.19067	0.1932	0.1945	0.19838	0.2008	0.20458	0.20589	0.20994	0.21257	0.21666	0.22238	0.22589	0.2315	0.23573	0.24012	0.24531	0.24923	0.25555	0.258	0.26269	0.26539	0.26904	0.27137	0.27653	0.28044	0.28388	0.28844	0.29288	0.29563	0.29889	0.30155	0.30367	0.3071	0.30961
363.5	0.25966	0.25738	0.24883	0.22559	0.20849	0.1957	0.18774	0.18075	0.17661	0.1776	0.17892	0.18221	0.18286	0.18632	0.18737	0.18946	0.19169	0.19287	0.19683	0.19933	0.20269	0.20598	0.21019	0.21163	0.21592	0.22124	0.22561	0.23047	0.23549	0.23913	0.2456	0.24857	0.25394	0.25793	0.26161	0.26402	0.26896	0.27322	0.27677	0.27945	0.28591	0.28922	0.29289	0.29611	0.29969	0.29976	0.30422	0.30831	0.30937
364	0.25615	0.25547	0.24605	0.22313	0.20689	0.19402	0.18515	0.17928	0.17548	0.17623	0.17829	0.18093	0.18297	0.18533	0.18705	0.18835	0.19058	0.19241	0.19638	0.19842	0.20159	0.20508	0.20901	0.2114	0.21539	0.21991	0.22529	0.22927	0.23586	0.23902	0.24474	0.24774	0.2532	0.25811	0.261	0.26438	0.26979	0.27321	0.27639	0.28046	0.28641	0.28972	0.29296	0.2959	0.29922	0.29978	0.30535	0.30775	0.30913
364.5	0.25278	0.25333	0.24336	0.22098	0.20474	0.19215	0.18249	0.17769	0.17475	0.17405	0.17751	0.17908	0.18287	0.18417	0.18649	0.18727	0.18971	0.19199	0.19621	0.19772	0.2012	0.20404	0.20708	0.21102	0.21453	0.21887	0.22442	0.2287	0.23587	0.23952	0.24349	0.2473	0.25318	0.25813	0.26089	0.26559	0.27029	0.27173	0.27563	0.28189	0.28547	0.28951	0.29329	0.29549	0.29829	0.30092	0.30599	0.30672	0.3096
365	0.24957	0.24957	0.24059	0.21752	0.20118	0.1903	0.18118	0.17589	0.17288	0.17203	0.17484	0.17684	0.18054	0.1818	0.18469	0.18604	0.18826	0.19	0.19463	0.19667	0.20032	0.20422	0.20623	0.20937	0.21295	0.21831	0.2234	0.22887	0.23452	0.23979	0.24371	0.24784	0.25223	0.25775	0.26048	0.26566	0.2689	0.2713	0.27539	0.28096	0.28509	0.28846	0.29334	0.29575	0.29858	0.30058	0.30506	0.30743	0.31101
365.5	0.24676	0.24551	0.23685	0.21422	0.19812	0.18853	0.1799	0.17415	0.17119	0.17089	0.17297	0.17576	0.17834	0.17954	0.18334	0.1846	0.18657	0.18813	0.19281	0.1956	0.19897	0.20275	0.20512	0.20798	0.21149	0.21815	0.22305	0.22864	0.23329	0.23934	0.24381	0.24786	0.25128	0.25733	0.26035	0.26558	0.26747	0.27205	0.2755	0.27996	0.28509	0.28759	0.29234	0.29617	0.29907	0.30072	0.30416	0.30839	0.31162
366	0.24392	0.24232	0.23249	0.21184	0.19636	0.18663	0.17777	0.17259	0.17022	0.17053	0.17302	0.17607	0.17776	0.17852	0.18302	0.18326	0.18504	0.18761	0.19163	0.19493	0.19758	0.19928	0.20315	0.20782	0.21104	0.21798	0.22342	0.22763	0.23301	0.23826	0.24274	0.24683	0.25132	0.25714	0.26091	0.26591	0.26741	0.27314	0.27573	0.28056	0.28492	0.28787	0.29092	0.29639	0.29892	0.30246	0.30446	0.3086	0.31087
366.5	0.23952	0.2397	0.22986	0.20859	0.19385	0.18404	0.17587	0.17086	0.16814	0.16968	0.1717	0.17533	0.17711	0.17844	0.18136	0.18269	0.18371	0.18747	0.19028	0.19481	0.19672	0.19906	0.20219	0.20767	0.21192	0.21698	0.22312	0.22713	0.23246	0.23746	0.2419	0.24657	0.25215	0.25709	0.26162	0.26535	0.26786	0.27328	0.27612	0.28129	0.28446	0.28947	0.29183	0.29705	0.29885	0.30346	0.30527	0.30942	0.31098
367	0.23501	0.2371	0.22817	0.20515	0.19119	0.18121	0.17435	0.16895	0.166	0.16831	0.1692	0.17364	0.17617	0.1784	0.17906	0.18244	0.18254	0.18704	0.18932	0.19463	0.1962	0.20085	0.20247	0.2072	0.2127	0.2156	0.22231	0.22709	0.2317	0.23724	0.24169	0.24715	0.25294	0.25693	0.26172	0.26421	0.26856	0.27276	0.27649	0.28164	0.28432	0.29112	0.29358	0.29803	0.29919	0.30316	0.30619	0.3106	0.3121
367.5	0.23289	0.23396	0.22493	0.20336	0.1903	0.17899	0.17261	0.16704	0.16603	0.16707	0.16799	0.17262	0.17574	0.17739	0.17846	0.18144	0.18145	0.18613	0.18981	0.19353	0.19536	0.19972	0.20283	0.2067	0.2115	0.21488	0.222	0.22653	0.23158	0.2373	0.24161	0.24731	0.2527	0.25649	0.26075	0.26382	0.26963	0.27272	0.27652	0.28193	0.28522	0.29108	0.29258	0.29862	0.29973	0.30261	0.3071	0.31083	0.31278
368	0.23051	0.22983	0.2213	0.20151	0.18878	0.17665	0.17043	0.16506	0.16541	0.16547	0.16785	0.17141	0.17503	0.17587	0.1782	0.17954	0.18063	0.18494	0.18964	0.19201	0.19407	0.19817	0.20201	0.2058	0.20999	0.21451	0.22133	0.22537	0.23162	0.23734	0.24131	0.24693	0.25152	0.25624	0.25992	0.26383	0.26994	0.27262	0.27617	0.28171	0.28569	0.29028	0.29161	0.29831	0.29957	0.30311	0.30758	0.31058	0.3121
368.5	0.22601	0.22531	0.21827	0.19813	0.18498	0.1737	0.16801	0.16302	0.16218	0.16335	0.1675	0.1694	0.17332	0.17448	0.1769	0.17721	0.17985	0.1837	0.18758	0.19065	0.1927	0.19841	0.20006	0.20427	0.20952	0.21386	0.21989	0.22406	0.23122	0.23701	0.24072	0.24612	0.2501	0.25636	0.25998	0.26383	0.26889	0.27205	0.27559	0.2809	0.28486	0.28987	0.29288	0.29724	0.29872	0.30462	0.30743	0.31046	0.31089
369	0.22214	0.2227	0.21438	0.19434	0.18129	0.17103	0.16603	0.16121	0.15926	0.16194	0.16533	0.16797	0.17101	0.1733	0.17545	0.17558	0.17806	0.18242	0.18613	0.18936	0.19228	0.19743	0.19959	0.20258	0.20853	0.2126	0.21918	0.22342	0.23044	0.23595	0.24021	0.24479	0.24962	0.25601	0.25978	0.26425	0.26781	0.27186	0.27515	0.28069	0.28447	0.28966	0.29346	0.29662	0.29935	0.30446	0.30721	0.3102	0.31298
369.5	0.2194	0.22086	0.20999	0.19118	0.17867	0.16895	0.16425	0.15972	0.15802	0.16142	0.16261	0.167	0.16892	0.1724	0.17422	0.17482	0.17616	0.18113	0.18558	0.18811	0.19216	0.19534	0.2	0.20134	0.20714	0.21155	0.21901	0.22361	0.22963	0.2349	0.23981	0.24377	0.25014	0.2555	0.25935	0.26434	0.26773	0.27211	0.27535	0.28112	0.28478	0.28971	0.29286	0.29682	0.30104	0.30308	0.30708	0.31	0.31674
370	0.21615	0.21646	0.20696	0.18904	0.17639	0.1671	0.16176	0.15838	0.15781	0.16086	0.16231	0.16516	0.1679	0.17175	0.17285	0.17423	0.17627	0.17992	0.18429	0.187	0.19063	0.19487	0.19827	0.20098	0.20678	0.21198	0.21792	0.22412	0.22926	0.23511	0.23927	0.24432	0.25062	0.25582	0.25971	0.26274	0.26897	0.27213	0.27655	0.28131	0.28475	0.29027	0.29299	0.29732	0.30131	0.3034	0.30686	0.3105	0.31642
370.5	0.21238	0.21146	0.20447	0.1863	0.17354	0.16476	0.15889	0.1565	0.15678	0.15922	0.16184	0.16338	0.16687	0.17054	0.17079	0.17319	0.17656	0.1786	0.18268	0.18608	0.18905	0.19464	0.19602	0.2006	0.20621	0.21203	0.21666	0.22409	0.22909	0.23477	0.23865	0.24488	0.24991	0.25543	0.25977	0.26141	0.26973	0.27183	0.27764	0.28123	0.28504	0.29061	0.2941	0.29721	0.3005	0.30435	0.30686	0.31142	0.31413
371	0.20861	0.2082	0.2013	0.18218	0.17013	0.16176	0.15639	0.154	0.15411	0.15642	0.15904	0.16264	0.1651	0.16855	0.16836	0.17167	0.17522	0.17703	0.18154	0.18538	0.18886	0.19304	0.19536	0.19942	0.20433	0.21034	0.21627	0.22315	0.22874	0.23278	0.2381	0.24398	0.24808	0.25354	0.25881	0.26199	0.26872	0.27143	0.27766	0.28103	0.28609	0.29033	0.29522	0.29628	0.29984	0.30429	0.30723	0.31223	0.31364
371.5	0.20508	0.20497	0.1977	0.17946	0.16833	0.15964	0.15474	0.15262	0.15234	0.15469	0.1577	0.16196	0.16424	0.16753	0.16785	0.17093	0.17397	0.17547	0.1805	0.18499	0.18876	0.19187	0.19528	0.19811	0.20299	0.20954	0.21627	0.22237	0.22821	0.23237	0.23767	0.24296	0.24789	0.25346	0.25884	0.26237	0.26779	0.27143	0.27737	0.28043	0.28622	0.29058	0.29424	0.2961	0.29993	0.30412	0.30721	0.31263	0.31506
372	0.20188	0.20102	0.19419	0.178	0.16731	0.15829	0.15349	0.1519	0.15165	0.15356	0.15786	0.16051	0.1639	0.16701	0.16852	0.17053	0.17297	0.1742	0.17917	0.18405	0.18766	0.1913	0.19454	0.19727	0.20249	0.20981	0.21589	0.22172	0.22733	0.23342	0.23723	0.24241	0.24925	0.25485	0.25948	0.26187	0.26753	0.27164	0.27678	0.27982	0.28545	0.29088	0.29179	0.29675	0.30056	0.30438	0.30702	0.31225	0.31659
372.5	0.19885	0.19701	0.1911	0.17476	0.16357	0.15599	0.15136	0.14934	0.14961	0.15026	0.15558	0.15805	0.16169	0.16444	0.1668	0.16854	0.17056	0.17331	0.17735	0.18114	0.18534	0.18958	0.19251	0.19703	0.20137	0.20865	0.21438	0.22017	0.22578	0.23233	0.23655	0.24179	0.24914	0.25382	0.25803	0.26165	0.2669	0.27124	0.27512	0.28003	0.28543	0.28928	0.29095	0.29672	0.30083	0.30481	0.30766	0.31075	0.31561
373	0.19501	0.19304	0.18763	0.17048	0.15869	0.15269	0.14835	0.14607	0.14661	0.14742	0.1524	0.15534	0.15889	0.16125	0.16371	0.1659	0.16771	0.1719	0.17586	0.17842	0.18312	0.18717	0.19079	0.19651	0.19965	0.20659	0.21252	0.21849	0.22414	0.23003	0.23591	0.2413	0.24781	0.252	0.25582	0.26165	0.2656	0.27003	0.2736	0.27966	0.28511	0.28723	0.29126	0.29655	0.30047	0.30488	0.30788	0.30919	0.31321
373.5	0.19003	0.18907	0.18323	0.16696	0.15536	0.14926	0.14509	0.14398	0.14418	0.14768	0.15102	0.15341	0.15755	0.15952	0.16155	0.16426	0.16597	0.16956	0.17523	0.178	0.1822	0.18517	0.19065	0.19491	0.19803	0.20505	0.21119	0.21771	0.22317	0.22877	0.23554	0.24113	0.24662	0.25183	0.25511	0.26144	0.26414	0.26855	0.27348	0.27778	0.28342	0.28684	0.29135	0.29696	0.29969	0.30426	0.30665	0.30875	0.3118
374	0.18592	0.18537	0.1793	0.16385	0.15293	0.14661	0.14231	0.14244	0.14318	0.14698	0.15026	0.15268	0.15705	0.15802	0.16036	0.16342	0.16499	0.16835	0.1738	0.17747	0.18165	0.18365	0.18964	0.19302	0.19694	0.20384	0.20986	0.21722	0.22293	0.22841	0.2349	0.24045	0.24568	0.25089	0.25533	0.26134	0.2641	0.26829	0.27361	0.27755	0.28267	0.28761	0.29167	0.29637	0.29937	0.30354	0.30656	0.3091	0.31255
374.5	0.18297	0.18213	0.17655	0.16101	0.15059	0.14461	0.14048	0.14095	0.14275	0.1443	0.14891	0.15259	0.15646	0.1564	0.15964	0.16299	0.16417	0.16836	0.17152	0.17601	0.18062	0.18276	0.1875	0.19171	0.1965	0.20286	0.20896	0.21661	0.22292	0.22852	0.2342	0.23948	0.24505	0.24895	0.25543	0.26128	0.26526	0.26893	0.27361	0.2792	0.28354	0.28872	0.2922	0.29485	0.29971	0.30291	0.30741	0.30975	0.31445
375	0.17934	0.17936	0.17443	0.15886	0.14811	0.1421	0.13959	0.13968	0.14056	0.14308	0.14681	0.15175	0.15513	0.15579	0.15874	0.16272	0.16314	0.16711	0.17036	0.17538	0.17887	0.18275	0.18694	0.19141	0.19639	0.2024	0.21004	0.21602	0.22223	0.22878	0.23446	0.23964	0.245	0.24901	0.25459	0.26075	0.26539	0.26824	0.27428	0.27906	0.28418	0.28956	0.29211	0.29461	0.30005	0.30199	0.30569	0.31036	0.31452
375.5	0.1757	0.17657	0.17166	0.15664	0.14586	0.13958	0.13868	0.13812	0.13764	0.1426	0.14539	0.15027	0.15327	0.15529	0.15763	0.16189	0.16227	0.16526	0.17019	0.17489	0.17716	0.18266	0.18703	0.19095	0.19583	0.20269	0.21139	0.21552	0.22125	0.22825	0.23478	0.24007	0.24501	0.25026	0.25375	0.2601	0.26451	0.26787	0.27473	0.27773	0.28405	0.28947	0.29165	0.29572	0.30008	0.30164	0.30424	0.31092	0.31339
376	0.17316	0.17329	0.16739	0.1535	0.14406	0.13784	0.13674	0.13566	0.13593	0.14084	0.14568	0.14883	0.15144	0.15371	0.15651	0.15993	0.16182	0.16441	0.16986	0.17328	0.17624	0.18138	0.18573	0.18926	0.19427	0.20344	0.21061	0.21491	0.22068	0.2264	0.23395	0.23936	0.24457	0.25058	0.25413	0.25977	0.26369	0.26971	0.27383	0.27739	0.28341	0.28819	0.29146	0.29699	0.29984	0.30268	0.30659	0.3114	0.31305
376.5	0.17022	0.16994	0.16339	0.15035	0.14165	0.13593	0.13443	0.13281	0.13466	0.13895	0.14469	0.14759	0.15009	0.15248	0.15521	0.15744	0.16052	0.16397	0.1688	0.17184	0.17544	0.17965	0.18384	0.18821	0.1927	0.2027	0.2087	0.2132	0.22009	0.2252	0.23307	0.23823	0.24457	0.25022	0.25476	0.25919	0.26321	0.26956	0.27271	0.27779	0.2828	0.28676	0.29133	0.29693	0.29975	0.30365	0.30756	0.31115	0.31375
377	0.16625	0.16666	0.16039	0.14741	0.1385	0.13334	0.13206	0.13048	0.13336	0.13778	0.14184	0.14639	0.14904	0.15194	0.15361	0.15543	0.15834	0.16316	0.16728	0.17116	0.17412	0.17822	0.18241	0.18825	0.19194	0.20027	0.20684	0.21084	0.21918	0.22534	0.23263	0.23725	0.24472	0.24942	0.2544	0.25834	0.26283	0.26652	0.27195	0.278	0.2824	0.28596	0.29111	0.2957	0.29999	0.30372	0.30523	0.31009	0.31442
377.5	0.16237	0.16294	0.15714	0.14361	0.13592	0.13056	0.1292	0.12962	0.13251	0.13681	0.14051	0.14493	0.14739	0.15035	0.15179	0.15485	0.15719	0.16165	0.16644	0.17025	0.17214	0.17731	0.18186	0.18725	0.19205	0.19855	0.20541	0.21012	0.21822	0.22508	0.23172	0.23618	0.24304	0.24783	0.25237	0.25812	0.26192	0.26548	0.27089	0.27708	0.28183	0.2858	0.29088	0.29557	0.30015	0.30357	0.3044	0.30909	0.31299
378	0.15873	0.15877	0.15333	0.1397	0.13347	0.12791	0.12648	0.1289	0.13119	0.13535	0.13973	0.14355	0.14539	0.14816	0.15025	0.15428	0.15629	0.1599	0.16568	0.16894	0.17083	0.17664	0.18127	0.18552	0.19181	0.19711	0.20401	0.21069	0.21726	0.22415	0.23044	0.23537	0.24056	0.24608	0.25083	0.25786	0.26093	0.26611	0.27006	0.27564	0.2812	0.28578	0.29057	0.29572	0.29929	0.30332	0.30535	0.30899	0.31098
378.5	0.15494	0.15443	0.1493	0.13699	0.1301	0.1254	0.12464	0.12644	0.12834	0.13306	0.13697	0.14262	0.14373	0.14667	0.14933	0.15187	0.15406	0.15853	0.16381	0.16741	0.17128	0.17576	0.17955	0.18434	0.19003	0.19473	0.20224	0.21071	0.21625	0.22307	0.22918	0.2351	0.23946	0.24516	0.252	0.25659	0.26055	0.2656	0.27023	0.27485	0.2807	0.2854	0.28993	0.29446	0.29685	0.30264	0.30566	0.30987	0.31109
379	0.15135	0.15039	0.14549	0.13479	0.12665	0.12277	0.12276	0.12344	0.12567	0.13114	0.134	0.14097	0.14215	0.14533	0.14799	0.14939	0.15209	0.1572	0.16151	0.16523	0.17062	0.17468	0.17787	0.18299	0.18827	0.19388	0.20147	0.20922	0.21536	0.22207	0.22689	0.23429	0.23914	0.24512	0.25222	0.25576	0.25997	0.26458	0.26996	0.27431	0.27979	0.28515	0.28876	0.29381	0.29513	0.3013	0.30412	0.30929	0.3122
379.5	0.14789	0.1467	0.14208	0.13196	0.12402	0.12007	0.12024	0.12131	0.12422	0.12982	0.13236	0.13833	0.14063	0.14383	0.14586	0.14812	0.1511	0.15568	0.15964	0.16294	0.16787	0.17328	0.17678	0.18104	0.18744	0.19511	0.2017	0.20673	0.21469	0.22123	0.22398	0.23255	0.23884	0.24521	0.24991	0.25571	0.25895	0.26379	0.26864	0.27382	0.27842	0.28467	0.28746	0.29442	0.29516	0.29958	0.30172	0.3069	0.31274
380	0.14372	0.14267	0.13867	0.12754	0.12237	0.11791	0.1176	0.1205	0.12296	0.12741	0.1315	0.13617	0.13976	0.14277	0.14397	0.1472	0.14936	0.15427	0.15855	0.16248	0.16632	0.17114	0.17507	0.1792	0.18638	0.19476	0.20038	0.20553	0.2142	0.22045	0.22342	0.23105	0.23846	0.24392	0.24871	0.25426	0.25866	0.26291	0.26764	0.27388	0.27755	0.28217	0.2872	0.29349	0.29506	0.29845	0.30202	0.30628	0.31193
380.5	0.13967	0.13905	0.13539	0.12332	0.12055	0.11633	0.11544	0.11937	0.12135	0.12492	0.13063	0.13472	0.13892	0.14189	0.14237	0.14625	0.14738	0.15313	0.15771	0.16257	0.16616	0.16913	0.17317	0.17804	0.18497	0.19263	0.19859	0.20534	0.21343	0.21938	0.22458	0.23014	0.23743	0.24226	0.24853	0.25224	0.25842	0.2622	0.26743	0.27385	0.27764	0.27998	0.28766	0.2917	0.29453	0.2983	0.30352	0.30689	0.31021
381	0.13708	0.13685	0.13249	0.12172	0.11704	0.11479	0.11395	0.11595	0.11932	0.12444	0.12906	0.13333	0.13705	0.14038	0.14051	0.14518	0.14669	0.15212	0.15626	0.1605	0.16535	0.16851	0.17231	0.17757	0.18374	0.19076	0.19882	0.20435	0.21185	0.21771	0.22459	0.22952	0.23515	0.2421	0.24713	0.25184	0.25669	0.26194	0.26751	0.27262	0.27836	0.28152	0.28748	0.29135	0.29427	0.29866	0.3022	0.30583	0.30866
381.5	0.13376	0.13367	0.12877	0.11917	0.11258	0.11152	0.11165	0.11291	0.11691	0.12361	0.1267	0.13159	0.13483	0.13793	0.1387	0.14292	0.14556	0.14998	0.15465	0.1579	0.16293	0.16775	0.17148	0.17601	0.18246	0.18893	0.19757	0.20282	0.20992	0.21616	0.22251	0.22897	0.2328	0.24086	0.24588	0.25116	0.25443	0.2603	0.26624	0.27134	0.27767	0.28178	0.28565	0.29009	0.2937	0.29717	0.3	0.30391	0.30757
382	0.12863	0.12858	0.12418	0.11416	0.10859	0.10681	0.10813	0.11182	0.11456	0.12085	0.12423	0.12957	0.13296	0.13515	0.13725	0.13969	0.14297	0.14684	0.15313	0.15648	0.15953	0.16577	0.16987	0.17319	0.18112	0.18705	0.19354	0.20149	0.20822	0.21522	0.21966	0.22808	0.23154	0.23784	0.24559	0.24929	0.25293	0.25715	0.26334	0.27066	0.27517	0.27805	0.2827	0.28709	0.29243	0.2938	0.29923	0.30251	0.30691
382.5	0.12419	0.12476	0.12112	0.11154	0.10631	0.10474	0.10573	0.11004	0.11326	0.11829	0.12315	0.12792	0.13121	0.13382	0.13598	0.13818	0.1409	0.1455	0.15104	0.15564	0.1578	0.16385	0.16817	0.17244	0.18047	0.18626	0.19227	0.20087	0.20688	0.21448	0.21975	0.22619	0.23155	0.23768	0.24427	0.2492	0.25267	0.25614	0.26135	0.26929	0.27417	0.27621	0.28155	0.28633	0.29111	0.29327	0.29948	0.30209	0.30644
383	0.12114	0.12209	0.11854	0.11033	0.10488	0.10434	0.10452	0.10735	0.11239	0.11651	0.12276	0.12637	0.1296	0.13328	0.13453	0.138	0.13976	0.1452	0.14878	0.15423	0.15754	0.16251	0.16669	0.17264	0.17967	0.18597	0.19295	0.20042	0.20559	0.21326	0.22077	0.22373	0.23156	0.23888	0.2423	0.24987	0.25284	0.25685	0.26065	0.26764	0.27439	0.27713	0.28176	0.28706	0.29002	0.29426	0.29936	0.30195	0.30582
383.5	0.11844	0.11822	0.11362	0.10594	0.10243	0.10154	0.10286	0.10544	0.11043	0.11479	0.12105	0.1242	0.12832	0.13147	0.13262	0.13669	0.13866	0.14302	0.14737	0.15148	0.15661	0.16146	0.16531	0.17014	0.17724	0.18451	0.19075	0.19899	0.2039	0.21101	0.21776	0.22186	0.22984	0.23627	0.24147	0.24784	0.25197	0.25606	0.2599	0.26699	0.27311	0.27755	0.28076	0.28545	0.28906	0.29196	0.29741	0.30099	0.3047
384	0.11498	0.11473	0.10967	0.1017	0.10028	0.09809	0.10038	0.10424	0.10818	0.1134	0.11891	0.12251	0.12724	0.12938	0.131	0.13473	0.13786	0.14091	0.14648	0.1497	0.15504	0.16015	0.16416	0.16801	0.17527	0.18243	0.18833	0.19679	0.20255	0.20889	0.21542	0.22116	0.22798	0.23324	0.24064	0.24503	0.25049	0.25427	0.25894	0.26579	0.2713	0.27616	0.27933	0.28339	0.28835	0.28988	0.29479	0.3001	0.30287
384.5	0.11063	0.11261	0.10882	0.10037	0.09902	0.09602	0.09754	0.10298	0.10631	0.11226	0.11724	0.12176	0.12591	0.12792	0.12997	0.13296	0.13727	0.14027	0.14533	0.15002	0.15333	0.15843	0.1631	0.16868	0.17495	0.18053	0.18825	0.19461	0.20204	0.20777	0.21694	0.22129	0.2273	0.233	0.23864	0.2436	0.24897	0.25273	0.25787	0.26307	0.27006	0.27363	0.27839	0.28271	0.28784	0.29085	0.29275	0.29963	0.30056
385	0.10684	0.10876	0.10621	0.09775	0.09534	0.09346	0.09525	0.10054	0.10351	0.10992	0.11477	0.11964	0.12351	0.12556	0.12807	0.13068	0.13517	0.13783	0.14312	0.14871	0.15139	0.15696	0.16121	0.16827	0.17282	0.1783	0.18719	0.19313	0.20131	0.20663	0.21534	0.22022	0.22612	0.23202	0.23638	0.24206	0.24679	0.25138	0.25644	0.26094	0.26807	0.27296	0.27664	0.28096	0.28684	0.29005	0.29065	0.29732	0.29861
385.5	0.10412	0.10402	0.10192	0.09384	0.09059	0.09084	0.09385	0.09761	0.10086	0.10724	0.11232	0.11698	0.12102	0.12306	0.126	0.12858	0.13239	0.13461	0.14064	0.14603	0.14964	0.15562	0.15914	0.16598	0.16961	0.17689	0.1846	0.19225	0.20018	0.20574	0.21078	0.21796	0.22416	0.23006	0.23504	0.24038	0.24454	0.25046	0.25518	0.26024	0.26587	0.27347	0.27452	0.27851	0.28484	0.28749	0.28924	0.29447	0.29741
386	0.10203	0.10221	0.10029	0.09229	0.08949	0.09036	0.09299	0.09609	0.101	0.10673	0.11217	0.11693	0.12056	0.12283	0.12596	0.12834	0.13157	0.13487	0.13964	0.14558	0.14889	0.15378	0.15855	0.16409	0.16929	0.17827	0.18277	0.19125	0.19927	0.20619	0.20955	0.21629	0.22262	0.22992	0.23537	0.23991	0.2437	0.25031	0.25498	0.26029	0.26547	0.27184	0.27387	0.27813	0.28188	0.28738	0.29014	0.29476	0.29687
386.5	0.09952	0.10036	0.09893	0.09091	0.08901	0.08956	0.09112	0.09455	0.10072	0.10662	0.11183	0.11705	0.12013	0.12263	0.12594	0.12843	0.13099	0.13527	0.13862	0.1453	0.14831	0.15204	0.158	0.16223	0.16958	0.17867	0.18191	0.18953	0.19795	0.20526	0.20935	0.21535	0.22185	0.23005	0.23521	0.23938	0.24335	0.24924	0.25401	0.25976	0.26525	0.27013	0.27384	0.2783	0.27983	0.28748	0.29066	0.29467	0.29596
387	0.09602	0.09565	0.09492	0.08729	0.08564	0.08612	0.08752	0.09175	0.09726	0.10484	0.1091	0.1146	0.11771	0.12022	0.12377	0.127	0.12875	0.13241	0.13625	0.14272	0.14691	0.15082	0.15604	0.15976	0.1676	0.17518	0.18116	0.18699	0.19572	0.20123	0.20704	0.21449	0.22148	0.22836	0.23281	0.23755	0.24217	0.24641	0.25116	0.25781	0.26342	0.26996	0.27301	0.27685	0.27972	0.2852	0.28834	0.2911	0.2939
387.5	0.09246	0.09164	0.09008	0.08388	0.08187	0.08223	0.08435	0.0898	0.09437	0.10261	0.10671	0.11122	0.11498	0.11778	0.12084	0.12446	0.12649	0.12947	0.13454	0.1396	0.14495	0.14905	0.1541	0.1579	0.16495	0.17205	0.17937	0.18459	0.19369	0.19798	0.20537	0.21272	0.2203	0.22571	0.23005	0.23574	0.24016	0.24476	0.24937	0.25531	0.26109	0.26731	0.27121	0.27422	0.27913	0.28299	0.28521	0.28831	0.29129
388	0.08912	0.08891	0.08601	0.08154	0.07917	0.07934	0.08237	0.08902	0.09313	0.1005	0.10519	0.10845	0.1126	0.11614	0.11828	0.12192	0.12477	0.12772	0.13381	0.13747	0.14271	0.14646	0.15265	0.15654	0.16277	0.17034	0.1768	0.18295	0.19187	0.19685	0.20488	0.21039	0.21803	0.22285	0.22803	0.23408	0.23792	0.2441	0.24891	0.25269	0.25889	0.26278	0.2689	0.27152	0.27721	0.28128	0.28257	0.2873	0.28966
388.5	0.08548	0.08483	0.0832	0.07901	0.07701	0.0774	0.08063	0.08755	0.09144	0.09807	0.10258	0.10696	0.10995	0.11436	0.11629	0.12062	0.12271	0.12569	0.13245	0.13675	0.14038	0.14377	0.15085	0.15434	0.16102	0.16744	0.17497	0.18217	0.18917	0.1961	0.20347	0.20889	0.21548	0.22011	0.22651	0.23141	0.23633	0.24123	0.24723	0.24985	0.25662	0.26144	0.26686	0.26992	0.27509	0.27816	0.28033	0.28525	0.29057
389	0.08255	0.08136	0.08119	0.07636	0.07428	0.07554	0.07907	0.08506	0.08953	0.0958	0.10023	0.10674	0.10841	0.11301	0.1146	0.11942	0.12079	0.12362	0.13073	0.13574	0.13888	0.14185	0.14884	0.15265	0.15953	0.16491	0.17364	0.18203	0.18676	0.19555	0.20212	0.20756	0.21371	0.21873	0.22527	0.22895	0.23508	0.23782	0.24513	0.24825	0.2546	0.26164	0.26522	0.26905	0.27337	0.27511	0.27893	0.28284	0.2908
389.5	0.08101	0.08056	0.07926	0.07414	0.07081	0.07319	0.07774	0.08215	0.08831	0.0943	0.09988	0.10701	0.109	0.1126	0.11301	0.11709	0.11965	0.12232	0.12933	0.13315	0.13853	0.14109	0.14713	0.15258	0.15818	0.16478	0.17214	0.18175	0.18587	0.19527	0.20181	0.20548	0.21317	0.21913	0.22398	0.22812	0.23369	0.23641	0.24406	0.24861	0.25314	0.26	0.26364	0.26788	0.27212	0.2739	0.2786	0.28154	0.2872
390	0.07856	0.07875	0.07696	0.07239	0.0697	0.0715	0.07576	0.07999	0.08744	0.09312	0.09975	0.10561	0.10873	0.11121	0.11194	0.11499	0.11835	0.12194	0.12739	0.13157	0.1368	0.14018	0.14595	0.15088	0.15686	0.1648	0.17085	0.17935	0.18497	0.19401	0.19938	0.20375	0.21211	0.21793	0.22202	0.22767	0.23248	0.23569	0.24266	0.24729	0.25184	0.25707	0.26128	0.26547	0.27057	0.27258	0.2782	0.28012	0.28335
390.5	0.07484	0.0747	0.0742	0.07058	0.07025	0.07049	0.07353	0.07871	0.08615	0.09158	0.0984	0.10241	0.10658	0.10855	0.11117	0.11374	0.11655	0.12167	0.12491	0.13124	0.13367	0.13856	0.14477	0.1477	0.15545	0.16344	0.16946	0.17548	0.18322	0.1914	0.19524	0.20257	0.20978	0.21442	0.21975	0.22665	0.23129	0.23429	0.24022	0.2438	0.25006	0.25396	0.25854	0.26216	0.26849	0.27029	0.27669	0.27835	0.28132
391	0.07199	0.0711	0.07122	0.06773	0.0673	0.06865	0.0727	0.07714	0.08367	0.08915	0.0959	0.09969	0.10455	0.10652	0.10976	0.11243	0.11481	0.11997	0.12307	0.12913	0.13219	0.13684	0.14241	0.14726	0.15378	0.16119	0.16683	0.17362	0.18125	0.18847	0.19411	0.20073	0.20699	0.21165	0.21847	0.22507	0.22927	0.23183	0.23742	0.24186	0.24723	0.25134	0.25694	0.25958	0.26636	0.26819	0.27375	0.27744	0.27983
391.5	0.0696	0.06833	0.06824	0.06417	0.06285	0.06639	0.07188	0.07579	0.08108	0.08704	0.0937	0.09792	0.10249	0.10472	0.10807	0.11054	0.11336	0.11749	0.12164	0.1264	0.13166	0.13555	0.13956	0.1469	0.15206	0.15911	0.16435	0.17309	0.17946	0.18624	0.19395	0.19854	0.2044	0.21014	0.21699	0.22283	0.22677	0.22924	0.23528	0.24036	0.24465	0.2492	0.25546	0.25804	0.264	0.26621	0.2705	0.2757	0.27801
392	0.06655	0.06579	0.06549	0.06099	0.06091	0.0648	0.06942	0.07538	0.07972	0.08645	0.09297	0.09668	0.09982	0.1024	0.10676	0.1083	0.11206	0.11553	0.12005	0.12529	0.13014	0.13476	0.1376	0.14312	0.15061	0.15794	0.16359	0.17195	0.17808	0.18502	0.19118	0.19681	0.20219	0.20896	0.21399	0.22012	0.22443	0.22756	0.23424	0.23728	0.24365	0.24742	0.25268	0.25699	0.26125	0.26386	0.26822	0.27169	0.27554
392.5	0.06356	0.06363	0.06307	0.05946	0.0598	0.06357	0.06758	0.07446	0.07888	0.08596	0.09178	0.09575	0.09823	0.10166	0.10501	0.1071	0.11025	0.11383	0.11896	0.12436	0.1279	0.13344	0.13691	0.14106	0.14931	0.1566	0.16264	0.17092	0.17711	0.183	0.18832	0.19513	0.19969	0.20698	0.21148	0.21799	0.22183	0.22617	0.23247	0.23547	0.24263	0.24619	0.25008	0.25527	0.25884	0.26115	0.26622	0.26921	0.27254
393	0.06104	0.06187	0.06108	0.05885	0.0582	0.06208	0.06659	0.07229	0.07765	0.08465	0.08953	0.09487	0.09776	0.102	0.10263	0.10705	0.10807	0.1121	0.11822	0.12284	0.1255	0.13127	0.13653	0.14179	0.14768	0.15438	0.16069	0.16983	0.17608	0.17975	0.18678	0.19318	0.19712	0.20398	0.21027	0.2162	0.21915	0.22466	0.22938	0.23541	0.24048	0.24482	0.24829	0.25266	0.25691	0.25863	0.26405	0.26869	0.26962
393.5	0.0586	0.0602	0.05951	0.05637	0.05657	0.05981	0.06366	0.0696	0.07555	0.08294	0.0879	0.09361	0.09611	0.09949	0.10053	0.10646	0.1067	0.11041	0.11662	0.1216	0.12335	0.12908	0.13427	0.13979	0.1451	0.15156	0.15911	0.16688	0.17415	0.17699	0.18518	0.19106	0.19586	0.20099	0.20891	0.21293	0.21744	0.22329	0.22642	0.23373	0.23746	0.2417	0.24635	0.25013	0.25472	0.2572	0.26196	0.26567	0.26778
394	0.0563	0.05806	0.05765	0.05315	0.05507	0.05714	0.06079	0.06758	0.07357	0.08134	0.08672	0.0916	0.09411	0.09591	0.09908	0.10466	0.10583	0.10898	0.11434	0.11999	0.1219	0.12717	0.13134	0.13629	0.14226	0.14953	0.15809	0.16334	0.17175	0.1753	0.18332	0.18906	0.19466	0.19908	0.20652	0.2094	0.21584	0.22174	0.22392	0.2302	0.23446	0.23859	0.24432	0.24799	0.2523	0.25561	0.25926	0.26159	0.26615
394.5	0.05437	0.05521	0.05496	0.0517	0.05359	0.05492	0.06106	0.06692	0.07282	0.08018	0.08515	0.08889	0.0936	0.09498	0.09822	0.102	0.10463	0.10791	0.11242	0.1172	0.12138	0.12558	0.12999	0.13509	0.14029	0.14925	0.15695	0.16149	0.16978	0.17443	0.18161	0.1874	0.19189	0.19864	0.2032	0.20776	0.21313	0.21946	0.2217	0.22666	0.23225	0.23784	0.24268	0.24621	0.24997	0.25248	0.25539	0.25996	0.26349
395	0.05248	0.05277	0.05299	0.05059	0.05175	0.05322	0.06062	0.06558	0.07135	0.079	0.08378	0.08681	0.09306	0.09471	0.09734	0.09971	0.10337	0.1065	0.11137	0.11488	0.12095	0.12438	0.12901	0.134	0.13883	0.14763	0.15442	0.16031	0.16772	0.17338	0.17942	0.18546	0.18978	0.19718	0.20104	0.2066	0.2109	0.21631	0.21996	0.22469	0.22994	0.23642	0.24077	0.24439	0.24711	0.25049	0.25214	0.25841	0.26086
395.5	0.05064	0.05127	0.05206	0.04899	0.0498	0.05199	0.05796	0.06305	0.06894	0.07746	0.0829	0.08607	0.09134	0.09343	0.09609	0.09831	0.10222	0.10478	0.11097	0.11404	0.11995	0.12329	0.12755	0.1316	0.13742	0.14414	0.15101	0.15875	0.16551	0.17186	0.17715	0.18342	0.18939	0.19426	0.20036	0.20491	0.20961	0.21306	0.21859	0.22404	0.22762	0.23305	0.23823	0.24211	0.24398	0.25024	0.25023	0.25542	0.25901
396	0.04966	0.05007	0.05027	0.0483	0.04893	0.05129	0.05717	0.06195	0.06878	0.07582	0.08198	0.08618	0.08905	0.09196	0.09476	0.09717	0.10092	0.10406	0.11022	0.11396	0.11839	0.12159	0.12657	0.12981	0.13606	0.14317	0.14989	0.15699	0.16421	0.17082	0.17685	0.1828	0.18881	0.19327	0.19856	0.2036	0.20745	0.21177	0.21706	0.22218	0.22739	0.23083	0.23561	0.23917	0.24246	0.24821	0.24834	0.25278	0.25756
396.5	0.04827	0.04834	0.04781	0.04764	0.04812	0.0505	0.05703	0.06198	0.06948	0.07411	0.08049	0.08563	0.08704	0.09047	0.09337	0.09585	0.09899	0.10334	0.10843	0.11271	0.11634	0.11962	0.12551	0.12879	0.13455	0.14322	0.14952	0.15522	0.16271	0.16963	0.1761	0.18169	0.18688	0.19238	0.19557	0.20208	0.20467	0.21071	0.21484	0.21935	0.22677	0.22973	0.23274	0.23603	0.24114	0.24433	0.24628	0.2502	0.25528
397	0.04477	0.0455	0.04592	0.04511	0.04551	0.04872	0.05394	0.06102	0.06753	0.07223	0.07815	0.08308	0.08572	0.08851	0.09167	0.09408	0.09611	0.10085	0.10543	0.10887	0.11383	0.11798	0.12307	0.1274	0.13261	0.14017	0.14632	0.15332	0.15927	0.16694	0.17128	0.17733	0.18342	0.18789	0.19277	0.19912	0.20236	0.2069	0.21168	0.21705	0.22197	0.22749	0.22913	0.23315	0.23729	0.24064	0.24419	0.24629	0.25112
397.5	0.04174	0.0424	0.04394	0.04171	0.04236	0.04589	0.0506	0.05867	0.06437	0.07035	0.07562	0.08049	0.08385	0.08578	0.08927	0.09197	0.09338	0.09821	0.10212	0.10589	0.11079	0.11581	0.11977	0.12481	0.13039	0.13676	0.14242	0.15017	0.15604	0.163	0.16688	0.1731	0.17953	0.18356	0.18981	0.19522	0.19927	0.20292	0.20832	0.21396	0.21668	0.22276	0.22541	0.22968	0.2325	0.23789	0.24051	0.24192	0.24673
398	0.04062	0.03977	0.04142	0.03884	0.03998	0.04297	0.04913	0.05567	0.06196	0.06862	0.07366	0.07898	0.08111	0.08287	0.08644	0.0896	0.09171	0.0967	0.09941	0.10523	0.10784	0.11291	0.1167	0.12132	0.128	0.13496	0.1398	0.1462	0.15434	0.15913	0.16546	0.1712	0.17642	0.18173	0.18641	0.1913	0.19515	0.20061	0.20533	0.20962	0.21378	0.21678	0.22221	0.22568	0.22857	0.23516	0.23543	0.23825	0.24333
398.5	0.03941	0.03752	0.03893	0.0372	0.03844	0.04197	0.04815	0.05372	0.0607	0.06697	0.07265	0.07704	0.07933	0.08153	0.08448	0.08691	0.09105	0.0955	0.09774	0.10334	0.10644	0.11064	0.11496	0.11875	0.12539	0.13275	0.13774	0.14427	0.15261	0.15738	0.16338	0.16942	0.1748	0.1795	0.18305	0.18811	0.19218	0.19834	0.20255	0.20603	0.2116	0.21408	0.21965	0.22302	0.22574	0.22977	0.23243	0.23586	0.24027
399	0.0378	0.03633	0.03726	0.03668	0.03779	0.04246	0.04732	0.05321	0.06026	0.06598	0.07217	0.07523	0.07876	0.08169	0.08378	0.08518	0.09041	0.09404	0.09701	0.10098	0.10611	0.1096	0.11429	0.11772	0.1237	0.13015	0.13634	0.14395	0.15084	0.15688	0.16074	0.16734	0.17385	0.17687	0.18083	0.1862	0.19058	0.1961	0.20021	0.20407	0.20939	0.21413	0.21791	0.22144	0.22392	0.22459	0.23106	0.2346	0.23744
399.5	0.03662	0.03685	0.03686	0.03657	0.03788	0.04248	0.047	0.0534	0.05983	0.06617	0.07141	0.0751	0.07849	0.08194	0.08386	0.08582	0.08861	0.09217	0.09659	0.1011	0.10522	0.10945	0.11353	0.1177	0.12407	0.1286	0.13601	0.14275	0.14988	0.15519	0.15988	0.1657	0.17202	0.17558	0.18058	0.18551	0.18925	0.19476	0.19858	0.20331	0.20738	0.21315	0.21691	0.21931	0.22267	0.2244	0.22862	0.23365	0.23505
400	0.03504	0.03651	0.03596	0.03571	0.0371	0.04133	0.04615	0.05264	0.0584	0.06557	0.07037	0.07473	0.07751	0.08099	0.08321	0.08591	0.08676	0.09041	0.09534	0.10089	0.1032	0.10856	0.11169	0.11677	0.12314	0.12798	0.13502	0.14062	0.14824	0.15268	0.15884	0.16339	0.16927	0.17426	0.17959	0.1834	0.18779	0.19259	0.19611	0.20143	0.20569	0.20965	0.21439	0.21618	0.22034	0.2241	0.22583	0.23103	0.23242
400.5	0.03267	0.03374	0.0336	0.0335	0.03486	0.03932	0.04423	0.05033	0.05585	0.06312	0.06909	0.07272	0.07551	0.0784	0.08101	0.08337	0.08564	0.08903	0.09282	0.09806	0.1004	0.10605	0.10883	0.11401	0.11913	0.12706	0.13226	0.13805	0.14497	0.15002	0.15598	0.15996	0.16604	0.1716	0.17643	0.17909	0.18584	0.18882	0.19217	0.19734	0.20356	0.20449	0.20937	0.21251	0.21622	0.21978	0.22335	0.22613	0.22909
401	0.03086	0.03103	0.03175	0.03082	0.03333	0.03793	0.04255	0.04834	0.05383	0.0611	0.0672	0.07068	0.07362	0.07542	0.07856	0.08038	0.08406	0.0875	0.09044	0.095	0.09816	0.10328	0.10682	0.11115	0.11597	0.12359	0.12911	0.13517	0.14162	0.14684	0.15269	0.15731	0.16271	0.16827	0.17405	0.17657	0.18277	0.18589	0.18885	0.19342	0.19881	0.20139	0.20461	0.20971	0.21221	0.21565	0.21979	0.22169	0.22556
401.5	0.02953	0.02933	0.03052	0.02891	0.03266	0.03691	0.04166	0.04727	0.05259	0.05987	0.06521	0.06937	0.07204	0.07314	0.07675	0.07856	0.08184	0.08561	0.08896	0.09277	0.09668	0.10117	0.10537	0.10883	0.11464	0.11935	0.12674	0.13254	0.13899	0.14389	0.1499	0.15563	0.15977	0.16509	0.17235	0.17546	0.17916	0.18354	0.1862	0.19024	0.19336	0.19955	0.20133	0.20695	0.20946	0.21253	0.21529	0.21846	0.22189
402	0.02756	0.02794	0.02862	0.02867	0.03135	0.03489	0.04111	0.04634	0.05128	0.05815	0.06401	0.06839	0.07017	0.07203	0.07576	0.07821	0.07977	0.08351	0.08816	0.09094	0.09523	0.09981	0.10283	0.10656	0.11336	0.11829	0.12547	0.13073	0.13692	0.14233	0.14769	0.15359	0.15762	0.1625	0.16884	0.17216	0.17617	0.17962	0.18267	0.1868	0.19126	0.19526	0.19898	0.20227	0.20783	0.20825	0.2113	0.21537	0.21781
402.5	0.02577	0.02677	0.0269	0.02843	0.02976	0.03308	0.0399	0.04499	0.05015	0.05662	0.06255	0.06702	0.06846	0.07083	0.07488	0.07758	0.07806	0.08144	0.08677	0.08949	0.0938	0.09819	0.10108	0.10451	0.11153	0.11794	0.124	0.12897	0.13469	0.14042	0.14577	0.15076	0.15592	0.1598	0.16479	0.16851	0.17291	0.17597	0.17934	0.18371	0.18963	0.19124	0.19624	0.1985	0.20505	0.20434	0.20852	0.21195	0.21434
403	0.02488	0.0257	0.02613	0.02698	0.02854	0.0325	0.0379	0.04331	0.04949	0.05584	0.06034	0.06509	0.06727	0.06889	0.07342	0.07557	0.07665	0.07979	0.08433	0.08832	0.09233	0.09587	0.10107	0.10293	0.10923	0.11561	0.12154	0.1266	0.13205	0.13705	0.14374	0.14745	0.15398	0.15666	0.16183	0.16638	0.16919	0.17397	0.17712	0.18134	0.18583	0.18985	0.19261	0.19722	0.19997	0.20224	0.20663	0.20814	0.21186
403.5	0.02397	0.02427	0.02527	0.02594	0.0276	0.03192	0.03712	0.0426	0.04878	0.05479	0.05935	0.0638	0.06607	0.06807	0.07136	0.07381	0.07534	0.07927	0.08281	0.08674	0.09005	0.09423	0.09942	0.10179	0.10689	0.11297	0.11953	0.12427	0.12995	0.13453	0.14119	0.14486	0.15111	0.15442	0.15968	0.16387	0.16757	0.1712	0.1748	0.1785	0.18257	0.18817	0.1898	0.19421	0.19528	0.2006	0.20389	0.20414	0.20855
404	0.02276	0.02279	0.0242	0.02527	0.02665	0.03084	0.03695	0.04242	0.04782	0.05355	0.05937	0.06299	0.06492	0.06793	0.06914	0.07245	0.07395	0.07884	0.08214	0.08493	0.08764	0.09323	0.09616	0.10058	0.10499	0.11084	0.11789	0.12226	0.12805	0.13286	0.13851	0.14279	0.14778	0.15284	0.15741	0.16053	0.16655	0.16743	0.17203	0.17545	0.18039	0.18469	0.18739	0.18946	0.1919	0.19791	0.2	0.20059	0.20441
404.5	0.02168	0.02206	0.02355	0.02357	0.02547	0.02961	0.03483	0.0411	0.04674	0.05308	0.05824	0.06145	0.06421	0.06618	0.06748	0.0703	0.07239	0.07642	0.08046	0.08365	0.08667	0.0915	0.0943	0.09862	0.10372	0.1088	0.11521	0.1203	0.12503	0.13003	0.13648	0.13995	0.14519	0.15041	0.15401	0.15751	0.16179	0.16441	0.16928	0.17343	0.17743	0.17999	0.18338	0.18648	0.18883	0.19324	0.19602	0.198	0.20096
405	0.02056	0.02142	0.0223	0.02202	0.02438	0.02803	0.03263	0.03972	0.04542	0.0524	0.05624	0.05949	0.06281	0.06402	0.06652	0.06829	0.07111	0.07342	0.0784	0.08222	0.08562	0.08896	0.0929	0.09627	0.10164	0.1065	0.11246	0.11771	0.12232	0.12699	0.13407	0.13713	0.14254	0.14734	0.15035	0.15491	0.15649	0.16153	0.16617	0.17059	0.17359	0.17606	0.17915	0.18354	0.18538	0.18798	0.19225	0.19481	0.1978
405.5	0.01921	0.02009	0.02001	0.02165	0.0236	0.02616	0.0322	0.03926	0.0439	0.05066	0.05434	0.05771	0.06015	0.06291	0.06577	0.06726	0.07012	0.07156	0.07675	0.0801	0.08309	0.08623	0.09062	0.09394	0.09805	0.10389	0.11049	0.11437	0.12096	0.12496	0.13062	0.13494	0.13917	0.14423	0.14732	0.15219	0.15386	0.15793	0.16246	0.16587	0.16954	0.17365	0.17612	0.17881	0.18136	0.18382	0.18858	0.19006	0.19411
406	0.01796	0.01831	0.01892	0.02084	0.02263	0.02519	0.03159	0.03798	0.04298	0.04895	0.05291	0.05603	0.05835	0.06194	0.06376	0.06587	0.06786	0.07033	0.07435	0.07829	0.08054	0.08442	0.08864	0.09134	0.09534	0.1015	0.10793	0.11173	0.119	0.12314	0.12786	0.13187	0.13651	0.14091	0.14428	0.14841	0.15103	0.15432	0.15904	0.1624	0.16623	0.16981	0.17304	0.17476	0.1773	0.1813	0.18464	0.18604	0.18984
406.5	0.01704	0.01654	0.01911	0.01918	0.02156	0.02501	0.0301	0.03571	0.04221	0.0476	0.05181	0.05458	0.05767	0.06049	0.06087	0.06384	0.06491	0.06895	0.07166	0.07668	0.07884	0.08322	0.08698	0.08896	0.09401	0.09944	0.10489	0.10995	0.11584	0.12082	0.12586	0.12813	0.13455	0.13751	0.1411	0.14442	0.14722	0.15103	0.1559	0.16014	0.16354	0.16494	0.16947	0.17183	0.17385	0.17916	0.18052	0.18308	0.18551
407	0.01645	0.01528	0.01841	0.01777	0.02109	0.0242	0.02871	0.03408	0.04015	0.04606	0.05062	0.05379	0.05644	0.05863	0.05916	0.06207	0.06375	0.06692	0.07063	0.07408	0.07784	0.08113	0.0844	0.08789	0.09246	0.09736	0.10294	0.10786	0.11267	0.11779	0.123	0.12564	0.13184	0.13455	0.13826	0.14247	0.14436	0.1479	0.15222	0.15596	0.16038	0.16261	0.16609	0.16823	0.17144	0.17502	0.17675	0.17943	0.18189
407.5	0.01561	0.01479	0.01711	0.01699	0.02078	0.02295	0.02795	0.03316	0.03822	0.04449	0.0495	0.05307	0.05467	0.05682	0.05821	0.06059	0.06331	0.06479	0.07009	0.07164	0.07646	0.07849	0.08185	0.08689	0.09049	0.09512	0.10112	0.1055	0.11014	0.11478	0.11991	0.12401	0.12877	0.13178	0.13539	0.14029	0.14221	0.1452	0.14845	0.15166	0.15679	0.16011	0.16316	0.16435	0.16841	0.17041	0.17302	0.17533	0.17783
408	0.0141	0.01486	0.01619	0.01676	0.01986	0.02197	0.02773	0.03237	0.03796	0.04325	0.04857	0.0516	0.05308	0.05547	0.05703	0.05906	0.06182	0.06332	0.06836	0.07057	0.07399	0.0763	0.0804	0.08459	0.08836	0.09278	0.09817	0.10325	0.10821	0.11246	0.11755	0.12199	0.12607	0.12888	0.13213	0.13557	0.13962	0.14294	0.14515	0.14953	0.15325	0.15461	0.16037	0.16114	0.16353	0.16727	0.16896	0.17163	0.17261
408.5	0.01261	0.01439	0.01517	0.01652	0.01819	0.0213	0.02704	0.03133	0.0373	0.04209	0.04696	0.04931	0.05192	0.05432	0.05622	0.05732	0.06043	0.06213	0.06638	0.06893	0.07173	0.07457	0.07842	0.08231	0.08562	0.09045	0.09497	0.1006	0.10534	0.10988	0.11455	0.11878	0.12277	0.12617	0.12885	0.13135	0.13587	0.13976	0.14107	0.1467	0.1497	0.15053	0.15638	0.15793	0.15914	0.16345	0.1647	0.16797	0.16863
409	0.01165	0.01296	0.01394	0.01582	0.01634	0.02077	0.02562	0.03015	0.03564	0.0409	0.04484	0.047	0.05092	0.05286	0.05533	0.05565	0.0593	0.06091	0.06465	0.06641	0.07009	0.07292	0.07568	0.08036	0.08246	0.08799	0.09229	0.09763	0.10205	0.1068	0.11068	0.11493	0.119	0.12361	0.12575	0.12875	0.13159	0.13575	0.13681	0.14226	0.14608	0.14906	0.15168	0.15432	0.15596	0.15858	0.16055	0.16395	0.166
409.5	0.01129	0.01117	0.01303	0.01448	0.01547	0.02016	0.02427	0.02938	0.03459	0.03981	0.04358	0.04613	0.04943	0.05072	0.05281	0.05471	0.05728	0.05962	0.06274	0.06488	0.06822	0.07089	0.07378	0.07772	0.07999	0.08518	0.0903	0.09524	0.10087	0.10402	0.10734	0.11208	0.11622	0.12076	0.12273	0.12602	0.12867	0.1327	0.13483	0.13838	0.14255	0.14681	0.14859	0.15057	0.15248	0.15476	0.15684	0.15952	0.16216
410	0.01097	0.01001	0.01267	0.0131	0.01541	0.01975	0.02338	0.02899	0.03401	0.03857	0.04284	0.04593	0.04787	0.04902	0.05032	0.05376	0.05488	0.05805	0.0608	0.06395	0.06591	0.06871	0.07231	0.07521	0.07886	0.08295	0.08848	0.09331	0.09951	0.10144	0.10506	0.10952	0.11377	0.11771	0.11986	0.12332	0.12666	0.13016	0.13294	0.13542	0.13926	0.143	0.14598	0.14732	0.14859	0.15168	0.15321	0.15516	0.15745
410.5	0.01022	0.00992	0.01266	0.01232	0.01545	0.01964	0.023	0.0286	0.0332	0.03708	0.04179	0.04507	0.04681	0.04868	0.04984	0.05207	0.05311	0.05612	0.05919	0.06252	0.06358	0.06695	0.07037	0.07385	0.07875	0.08202	0.08635	0.09138	0.09532	0.09881	0.10354	0.1063	0.11053	0.11466	0.11725	0.12122	0.12422	0.12706	0.12868	0.13267	0.13614	0.1384	0.14199	0.14462	0.14481	0.14807	0.14927	0.15139	0.15331
411	0.00981	0.00946	0.01209	0.01187	0.01518	0.0188	0.02298	0.02782	0.03262	0.03644	0.04071	0.04375	0.04577	0.04785	0.04959	0.05089	0.05192	0.05444	0.05832	0.06094	0.06252	0.06604	0.06856	0.07236	0.07716	0.0809	0.08459	0.08946	0.09163	0.09686	0.10146	0.10401	0.10745	0.11161	0.11474	0.11863	0.12087	0.1239	0.12555	0.12936	0.13274	0.13427	0.13762	0.14065	0.14155	0.14371	0.14553	0.14808	0.15029
411.5	0.00963	0.00812	0.01087	0.01125	0.01435	0.01718	0.02257	0.02666	0.03188	0.03637	0.03953	0.04204	0.04442	0.0457	0.04819	0.04994	0.05083	0.05295	0.05755	0.05926	0.06222	0.06524	0.0668	0.0702	0.07374	0.0786	0.08287	0.08721	0.08974	0.09506	0.09844	0.10244	0.10487	0.1085	0.11183	0.11491	0.11687	0.12063	0.12419	0.12545	0.12884	0.13085	0.13336	0.13547	0.13844	0.13905	0.14204	0.1446	0.14748
412	0.00847	0.00702	0.00996	0.01007	0.01296	0.01611	0.02073	0.02553	0.02961	0.0349	0.03761	0.03964	0.04287	0.04337	0.0458	0.04706	0.04916	0.05074	0.05524	0.05693	0.0601	0.06269	0.06402	0.06816	0.0711	0.0755	0.07965	0.08389	0.08732	0.09148	0.09539	0.09894	0.10206	0.10535	0.10779	0.11058	0.11322	0.1164	0.12078	0.12174	0.12463	0.12716	0.12855	0.13157	0.13446	0.13503	0.13809	0.14003	0.14278
412.5	0.00722	0.00673	0.00947	0.0092	0.0119	0.01565	0.01902	0.02461	0.02773	0.03289	0.03608	0.03794	0.04156	0.04188	0.04379	0.04434	0.04713	0.0487	0.05252	0.05461	0.05705	0.05977	0.06206	0.06633	0.06962	0.07292	0.07634	0.08065	0.08455	0.08781	0.09243	0.09513	0.0991	0.10242	0.10383	0.10706	0.1102	0.11259	0.11614	0.11846	0.1211	0.12364	0.1245	0.12853	0.13052	0.13193	0.1342	0.13547	0.13782
413	0.00715	0.00716	0.00906	0.00951	0.01191	0.01522	0.01925	0.02387	0.02836	0.03206	0.036	0.03807	0.04076	0.0416	0.04321	0.04443	0.04533	0.04794	0.05111	0.05324	0.05517	0.05841	0.06258	0.06441	0.06842	0.07179	0.07486	0.07883	0.08254	0.08621	0.08946	0.09335	0.09646	0.09989	0.10127	0.1053	0.10762	0.11048	0.11273	0.11548	0.11893	0.12099	0.12238	0.12499	0.12765	0.12944	0.13105	0.13217	0.13479
413.5	0.00713	0.00739	0.0086	0.00985	0.01211	0.01484	0.0195	0.02334	0.0287	0.03188	0.03546	0.0379	0.03979	0.04121	0.04247	0.04478	0.04433	0.04727	0.05013	0.05272	0.05456	0.05719	0.06202	0.06232	0.06699	0.07056	0.07398	0.07737	0.08113	0.08468	0.08722	0.09124	0.09461	0.09736	0.09918	0.10354	0.10497	0.10781	0.11035	0.11269	0.11671	0.11853	0.12009	0.12198	0.12443	0.12678	0.12819	0.12897	0.13193
414	0.00656	0.00693	0.00813	0.00953	0.01195	0.01438	0.01869	0.02297	0.02719	0.03148	0.03385	0.03654	0.03833	0.04003	0.04077	0.04355	0.0438	0.04604	0.04889	0.05218	0.05435	0.05538	0.05897	0.06034	0.06517	0.06852	0.07243	0.07545	0.07951	0.08196	0.08563	0.08784	0.09285	0.09457	0.09675	0.10077	0.10204	0.10373	0.10783	0.10975	0.11347	0.1155	0.11656	0.11951	0.12033	0.12331	0.12492	0.12533	0.12812
414.5	0.00618	0.00618	0.00791	0.00916	0.01165	0.01346	0.0178	0.02248	0.02523	0.03027	0.03308	0.03566	0.0369	0.03874	0.03921	0.04147	0.04231	0.04483	0.04768	0.05016	0.05296	0.05413	0.05641	0.05915	0.06312	0.06669	0.0699	0.07327	0.0766	0.07902	0.08336	0.08527	0.08927	0.09179	0.09418	0.09777	0.09918	0.10043	0.10367	0.10624	0.10952	0.1117	0.11308	0.11584	0.11677	0.11888	0.12077	0.12223	0.12429
415	0.00596	0.00544	0.00768	0.00889	0.01105	0.0126	0.017	0.02134	0.02392	0.02877	0.03249	0.03481	0.03547	0.03753	0.03803	0.03964	0.04063	0.04322	0.04616	0.04733	0.05053	0.05283	0.0548	0.05792	0.0607	0.06457	0.06706	0.07086	0.07347	0.07659	0.08023	0.08309	0.08529	0.0892	0.09142	0.09463	0.09636	0.0981	0.09938	0.10267	0.10567	0.10759	0.10954	0.11135	0.11347	0.11436	0.11647	0.11924	0.12049
415.5	0.00545	0.00483	0.00705	0.00856	0.00996	0.01249	0.01604	0.01932	0.02352	0.02783	0.03053	0.03281	0.03386	0.03628	0.0369	0.0387	0.04013	0.04063	0.04386	0.04527	0.04814	0.05043	0.0531	0.05554	0.0578	0.06127	0.06478	0.0682	0.07162	0.07474	0.07691	0.07985	0.08322	0.08672	0.08838	0.09115	0.09334	0.0956	0.09703	0.09971	0.10247	0.10381	0.10529	0.10744	0.10943	0.11068	0.113	0.11532	0.11628
416	0.0049	0.00454	0.00648	0.00786	0.00938	0.01242	0.01553	0.01816	0.02297	0.0268	0.02906	0.03121	0.03278	0.03509	0.03586	0.03745	0.03925	0.03869	0.04154	0.0441	0.04645	0.04873	0.0516	0.05326	0.05547	0.05881	0.06294	0.06591	0.06962	0.07276	0.07475	0.07723	0.08136	0.08392	0.08554	0.08828	0.09056	0.09237	0.09464	0.09692	0.09928	0.10076	0.10181	0.10457	0.10551	0.10751	0.10986	0.11131	0.11243
416.5	0.00445	0.00445	0.00609	0.00681	0.00932	0.01178	0.0154	0.01835	0.02185	0.02535	0.02875	0.03066	0.03214	0.03388	0.03487	0.03539	0.03717	0.03802	0.03991	0.04331	0.04522	0.04797	0.05018	0.05169	0.05398	0.0578	0.06101	0.06405	0.06679	0.0701	0.07359	0.07566	0.07844	0.08067	0.08304	0.08591	0.08786	0.08868	0.09107	0.09383	0.09569	0.09803	0.09941	0.10199	0.10224	0.10424	0.10635	0.10774	0.10899
417	0.00384	0.00407	0.00523	0.0059	0.00804	0.01073	0.01439	0.0179	0.02112	0.02404	0.02744	0.0296	0.03043	0.03223	0.03367	0.03377	0.03515	0.03708	0.03921	0.04201	0.04317	0.04536	0.04781	0.04964	0.05214	0.05599	0.05833	0.06166	0.06458	0.06685	0.07092	0.0728	0.07523	0.07745	0.08033	0.08216	0.08419	0.08578	0.0878	0.09045	0.09213	0.0942	0.09617	0.09774	0.09901	0.10042	0.10203	0.10405	0.1047
417.5	0.0031	0.00329	0.00424	0.00549	0.0064	0.00967	0.01305	0.01663	0.02063	0.02308	0.02546	0.0281	0.02838	0.03033	0.03194	0.03262	0.03371	0.03574	0.03846	0.04014	0.04089	0.04208	0.0451	0.04735	0.05007	0.05341	0.05564	0.05911	0.06262	0.06388	0.06742	0.06939	0.07224	0.07453	0.07735	0.07818	0.08044	0.08319	0.08485	0.08713	0.08873	0.08978	0.09229	0.0932	0.0958	0.09649	0.09763	0.10029	0.10047
418	0.00249	0.00246	0.00391	0.00566	0.00631	0.009	0.0127	0.01556	0.01967	0.02238	0.02444	0.02716	0.02766	0.02876	0.02974	0.03131	0.03262	0.03466	0.03649	0.03826	0.03966	0.04108	0.04337	0.04573	0.04854	0.05142	0.05406	0.05727	0.05976	0.06206	0.06516	0.06744	0.06962	0.07197	0.07441	0.0762	0.07813	0.07972	0.08142	0.08417	0.08543	0.08626	0.08912	0.0909	0.0928	0.09309	0.09421	0.09677	0.0978
418.5	0.00248	0.00239	0.00409	0.00593	0.00665	0.00876	0.01252	0.015	0.01864	0.02203	0.02374	0.02642	0.0273	0.02808	0.02881	0.03014	0.03152	0.0335	0.03448	0.03714	0.03851	0.04082	0.04225	0.04464	0.04732	0.04994	0.05256	0.05583	0.05755	0.06043	0.06307	0.06561	0.06753	0.06978	0.07196	0.0745	0.07606	0.07667	0.07853	0.08129	0.08294	0.0842	0.08655	0.08891	0.08949	0.08993	0.09169	0.09354	0.0951
419	0.00299	0.00316	0.00441	0.00586	0.00644	0.00883	0.01193	0.01486	0.01791	0.02183	0.02284	0.02543	0.0265	0.02801	0.02945	0.02935	0.03037	0.03212	0.03334	0.03673	0.03686	0.03977	0.04114	0.04365	0.0459	0.04858	0.05054	0.05425	0.05659	0.05838	0.06038	0.06296	0.06586	0.06779	0.06994	0.07181	0.07336	0.07488	0.07659	0.07843	0.08118	0.08293	0.08407	0.08559	0.08588	0.08679	0.08947	0.09055	0.09146
419.5	0.00288	0.00335	0.00453	0.00538	0.00638	0.00896	0.01162	0.01467	0.01724	0.02104	0.02246	0.02425	0.02597	0.02689	0.02872	0.02864	0.02968	0.03111	0.03251	0.03549	0.03578	0.03844	0.03973	0.04233	0.04391	0.04707	0.04906	0.05218	0.05465	0.05662	0.05821	0.06068	0.06403	0.0654	0.0674	0.06939	0.07084	0.07325	0.07424	0.07603	0.07847	0.08024	0.08119	0.08178	0.08303	0.08396	0.08663	0.08753	0.08843
420	0.00249	0.00283	0.00437	0.00484	0.00659	0.00893	0.01152	0.01431	0.01688	0.01974	0.02235	0.02327	0.02541	0.02515	0.02672	0.02782	0.02908	0.03032	0.03161	0.03365	0.03507	0.03716	0.03842	0.04057	0.04196	0.04529	0.04806	0.04978	0.05194	0.05498	0.05673	0.05898	0.06179	0.06291	0.06467	0.06726	0.06852	0.07083	0.07138	0.07362	0.07517	0.07679	0.07814	0.07872	0.08068	0.0814	0.08329	0.08431	0.08581
420.5	0.00287	0.0024	0.00407	0.0047	0.00663	0.00857	0.01108	0.01392	0.01714	0.0187	0.02173	0.02284	0.02407	0.02436	0.0255	0.02689	0.02784	0.02917	0.0306	0.03248	0.03381	0.03595	0.03769	0.03859	0.04094	0.04337	0.0467	0.04758	0.05018	0.05284	0.05532	0.05723	0.05925	0.06097	0.06271	0.06469	0.06599	0.0673	0.06882	0.07053	0.0727	0.07466	0.07551	0.07706	0.07792	0.07885	0.08024	0.08091	0.08249
421	0.00313	0.00221	0.00385	0.0047	0.00637	0.00811	0.01077	0.01357	0.01697	0.0187	0.02099	0.02232	0.02316	0.02405	0.02473	0.02598	0.02664	0.0279	0.02972	0.03129	0.03238	0.03452	0.03661	0.03717	0.03977	0.04188	0.04471	0.04607	0.04884	0.05076	0.05351	0.05516	0.05695	0.05911	0.06093	0.06206	0.06373	0.0642	0.06678	0.06792	0.07026	0.07247	0.07276	0.07486	0.07536	0.07654	0.07761	0.07795	0.07955
421.5	0.0026	0.00218	0.00384	0.0046	0.00597	0.00781	0.01073	0.01321	0.01579	0.01941	0.02047	0.02137	0.02317	0.02358	0.0239	0.02518	0.026	0.02684	0.02898	0.02973	0.03132	0.03299	0.03477	0.03656	0.038	0.04091	0.04241	0.04516	0.04722	0.04908	0.05132	0.05285	0.0551	0.05693	0.05871	0.05977	0.0619	0.06234	0.06494	0.06627	0.06727	0.06933	0.06982	0.07122	0.07316	0.0744	0.07509	0.07564	0.07744
422	0.00187	0.00217	0.00408	0.00462	0.00596	0.00779	0.01007	0.01265	0.01452	0.01864	0.01978	0.02069	0.02239	0.02305	0.0234	0.02452	0.02541	0.02604	0.02801	0.02889	0.03075	0.03229	0.03338	0.03587	0.03705	0.03959	0.04083	0.04397	0.04553	0.04727	0.04946	0.05081	0.05337	0.05478	0.05621	0.0577	0.05969	0.06059	0.06248	0.06413	0.06469	0.06683	0.0678	0.06839	0.07014	0.07173	0.07207	0.07332	0.07454
422.5	0.00134	0.00189	0.00429	0.00446	0.00601	0.00785	0.00911	0.01197	0.01384	0.01664	0.01876	0.02013	0.02071	0.02217	0.02297	0.02356	0.02442	0.02516	0.0267	0.02836	0.02996	0.03156	0.03244	0.0345	0.03627	0.03776	0.03975	0.04207	0.04371	0.04538	0.04782	0.04908	0.0514	0.05264	0.0537	0.05566	0.05687	0.05845	0.0595	0.06127	0.06248	0.06486	0.06594	0.06639	0.06664	0.06851	0.06868	0.07042	0.07095
423	0.00109	0.0011	0.00407	0.00368	0.00538	0.00758	0.00896	0.01143	0.01384	0.01538	0.01756	0.01903	0.01935	0.02054	0.02205	0.02185	0.02295	0.0238	0.02528	0.02685	0.02806	0.02915	0.03107	0.03236	0.03389	0.03599	0.03817	0.03964	0.04166	0.04382	0.0458	0.0474	0.04909	0.05034	0.0515	0.05354	0.0539	0.05609	0.05681	0.05852	0.05994	0.06217	0.06264	0.06377	0.06403	0.06533	0.06562	0.06684	0.06805
423.5	0.000900625	0.000444346	0.00353	0.00337	0.00463	0.00698	0.00894	0.01093	0.01344	0.01494	0.01666	0.01772	0.0184	0.01937	0.02096	0.02074	0.02171	0.02239	0.02394	0.02529	0.02636	0.02697	0.02934	0.03023	0.03178	0.03467	0.03632	0.03773	0.03995	0.04214	0.04352	0.0456	0.04712	0.04809	0.04961	0.05129	0.0517	0.05369	0.05447	0.05613	0.05734	0.05921	0.05947	0.06086	0.06162	0.06255	0.06311	0.06407	0.06561
424	0.00061539	0.000435902	0.00294	0.00396	0.00432	0.00625	0.00838	0.01044	0.01211	0.0147	0.01622	0.01671	0.01758	0.01922	0.01996	0.02081	0.02098	0.02139	0.02279	0.02441	0.02577	0.0264	0.02765	0.02866	0.03125	0.03368	0.03462	0.03667	0.03881	0.04004	0.04128	0.04359	0.04566	0.04601	0.04778	0.04896	0.05041	0.05127	0.05231	0.05396	0.05497	0.05651	0.05755	0.05819	0.05871	0.06012	0.06089	0.06247	0.06307
424.5	0.000535387	0.000804152	0.00272	0.00354	0.00412	0.0058	0.00783	0.01037	0.01141	0.01404	0.01562	0.01644	0.01674	0.01848	0.01878	0.02013	0.01991	0.02078	0.02201	0.02329	0.02508	0.02578	0.02666	0.0276	0.0304	0.0322	0.0333	0.03515	0.03746	0.03826	0.03959	0.04162	0.0437	0.04412	0.04583	0.04709	0.04873	0.04894	0.0505	0.05194	0.05298	0.05407	0.05542	0.05596	0.05637	0.05779	0.05853	0.05972	0.06062
425	0.000707188	0.00106	0.00301	0.0025	0.00399	0.00574	0.00762	0.01064	0.01159	0.01313	0.01476	0.01663	0.01615	0.01719	0.01773	0.01871	0.0187	0.02039	0.02154	0.02216	0.02374	0.0247	0.02616	0.02674	0.02886	0.03057	0.0323	0.03324	0.03571	0.03702	0.03839	0.03988	0.04139	0.0425	0.04399	0.04547	0.04651	0.04696	0.04902	0.04997	0.05111	0.05195	0.05298	0.05406	0.05464	0.05562	0.0563	0.05629	0.05824
425.5	0.000917239	0.000788146	0.00354	0.00312	0.00415	0.00584	0.00763	0.01066	0.01148	0.01271	0.01409	0.0164	0.01623	0.01686	0.01754	0.0183	0.01835	0.01988	0.0211	0.02215	0.02216	0.02408	0.02525	0.02568	0.0278	0.02989	0.03127	0.03221	0.03401	0.03582	0.03714	0.03834	0.03977	0.04116	0.04266	0.04329	0.04468	0.04555	0.0475	0.04792	0.04889	0.05012	0.05131	0.05211	0.0525	0.0538	0.05479	0.05486	0.05566
426	0.00126	0.000735218	0.00383	0.00387	0.00439	0.00605	0.00757	0.00982	0.01089	0.01234	0.01353	0.01553	0.01631	0.01658	0.01738	0.01816	0.01812	0.01896	0.02063	0.02201	0.02106	0.02355	0.02428	0.02481	0.02684	0.029	0.03035	0.03134	0.03256	0.03417	0.03598	0.03698	0.03833	0.03983	0.04126	0.04135	0.04307	0.04422	0.04554	0.0461	0.04698	0.04825	0.04974	0.05014	0.05032	0.05202	0.05304	0.05356	0.05329
426.5	0.00161	0.00129	0.00342	0.00315	0.00432	0.00617	0.00719	0.0082	0.01005	0.01149	0.01292	0.01424	0.01566	0.01529	0.01641	0.01719	0.0171	0.01757	0.0199	0.02048	0.02061	0.02249	0.02357	0.02431	0.02536	0.02686	0.0294	0.02976	0.03127	0.03202	0.0348	0.03562	0.03645	0.03822	0.03923	0.04015	0.04124	0.04245	0.04298	0.04457	0.04564	0.04604	0.04735	0.04808	0.04849	0.04973	0.05026	0.05047	0.05137
427	0.00106	0.00106	0.00219	0.00265	0.00366	0.00545	0.00645	0.00734	0.00933	0.01048	0.01247	0.01303	0.01449	0.01391	0.01513	0.0158	0.01569	0.0161	0.01819	0.0186	0.01966	0.0209	0.02227	0.02316	0.02358	0.02467	0.02742	0.02805	0.02961	0.03012	0.03252	0.03382	0.03473	0.03641	0.03693	0.03822	0.03924	0.04036	0.04026	0.04243	0.04336	0.04364	0.04425	0.04523	0.04619	0.04654	0.0475	0.04757	0.04924
427.5	0.000158645	0.000264491	0.00108	0.00274	0.00296	0.00438	0.00572	0.00739	0.00892	0.00984	0.01207	0.01232	0.01344	0.01316	0.01422	0.01472	0.01459	0.01515	0.01627	0.01745	0.01837	0.0193	0.02063	0.02161	0.02209	0.02339	0.02508	0.02668	0.02789	0.02887	0.02999	0.03192	0.03347	0.03458	0.03511	0.03595	0.03735	0.03831	0.03821	0.03983	0.04069	0.04153	0.04157	0.04244	0.04377	0.04363	0.04536	0.04563	0.04688
428	0.000369708	0.000383177	0.00145	0.0024	0.00317	0.0042	0.00547	0.00723	0.00881	0.01	0.01139	0.01216	0.01312	0.01316	0.01403	0.01449	0.01431	0.01512	0.01568	0.01757	0.01782	0.01829	0.01971	0.02081	0.02134	0.02313	0.02409	0.02562	0.02688	0.02805	0.02913	0.03067	0.03237	0.03279	0.03426	0.03496	0.03577	0.03652	0.03743	0.03761	0.03941	0.04005	0.0405	0.04121	0.0422	0.04273	0.04359	0.04377	0.04468
428.5	0.000925661	0.000857982	0.00233	0.00196	0.00351	0.00449	0.00553	0.00681	0.00878	0.01044	0.01086	0.01185	0.01279	0.01321	0.01377	0.01424	0.01412	0.01529	0.01573	0.01781	0.01736	0.01803	0.01928	0.0204	0.02072	0.02296	0.02373	0.02485	0.02617	0.0274	0.02876	0.02978	0.03109	0.0313	0.03326	0.03401	0.03453	0.03502	0.03639	0.03613	0.03832	0.03891	0.03987	0.04033	0.04067	0.04202	0.04208	0.04204	0.04275
429	0.000756261	0.000765566	0.00231	0.0021	0.00321	0.00444	0.0056	0.00651	0.00859	0.01044	0.0109	0.01096	0.01184	0.01273	0.01293	0.01328	0.0134	0.01482	0.0154	0.01703	0.01631	0.01826	0.01874	0.01978	0.01981	0.02212	0.02288	0.02428	0.02523	0.02664	0.02741	0.02883	0.02958	0.03035	0.0313	0.03192	0.03353	0.0338	0.03405	0.03539	0.03621	0.03772	0.0383	0.03853	0.03854	0.03974	0.04076	0.0408	0.04112
429.5	0.000546524	0.000562111	0.00179	0.00267	0.00337	0.00414	0.00567	0.00666	0.00817	0.00985	0.01082	0.01059	0.01148	0.01233	0.01278	0.01281	0.01284	0.01388	0.01511	0.01582	0.0156	0.0178	0.01762	0.01896	0.01937	0.02117	0.0217	0.02327	0.02424	0.02548	0.02603	0.02765	0.02834	0.02945	0.02977	0.03055	0.0321	0.03252	0.03258	0.03431	0.03454	0.03608	0.0362	0.03696	0.037	0.03783	0.0389	0.03952	0.03942
430	0.000651853	0.000516016	0.00145	0.00312	0.0039	0.0039	0.00569	0.00695	0.00769	0.00896	0.0103	0.0108	0.01166	0.01206	0.01308	0.01281	0.01249	0.01291	0.01491	0.01479	0.01532	0.01665	0.01624	0.01807	0.01924	0.02033	0.02067	0.02188	0.02323	0.02423	0.02517	0.02634	0.02742	0.02833	0.02888	0.03015	0.03034	0.03111	0.0322	0.03266	0.03356	0.03422	0.03429	0.03586	0.03591	0.03675	0.03671	0.03795	0.03772
430.5	0.000794605	0.000481379	0.00184	0.00287	0.00351	0.00406	0.00551	0.00664	0.00743	0.00834	0.00966	0.01057	0.01108	0.01135	0.01211	0.01201	0.01165	0.01228	0.01428	0.0141	0.01461	0.01594	0.01549	0.01718	0.01835	0.01928	0.02026	0.02083	0.02197	0.02355	0.02449	0.02508	0.02636	0.02709	0.02749	0.02908	0.02901	0.02978	0.03095	0.03112	0.03201	0.03286	0.03307	0.03431	0.03382	0.03509	0.03519	0.03619	0.03651
431	0.000862536	0.000572359	0.00232	0.00251	0.0031	0.00433	0.00523	0.00612	0.00743	0.0081	0.00934	0.01003	0.01011	0.01058	0.01083	0.01119	0.01108	0.01192	0.01349	0.01364	0.01397	0.01561	0.01511	0.01641	0.01742	0.01851	0.01988	0.01997	0.02083	0.023	0.02355	0.0241	0.02521	0.02588	0.02597	0.02751	0.02801	0.02849	0.02903	0.02993	0.03028	0.03181	0.03204	0.03256	0.03189	0.03331	0.03409	0.03449	0.03543
431.5	0.00075986	0.000764986	0.00218	0.00264	0.0036	0.00432	0.00495	0.00595	0.00752	0.00811	0.00943	0.00957	0.00954	0.01024	0.01056	0.01126	0.01142	0.0115	0.01288	0.0132	0.01392	0.01518	0.01454	0.01579	0.01719	0.01835	0.01887	0.01899	0.02019	0.02192	0.02218	0.0234	0.02411	0.02475	0.02497	0.02617	0.027	0.02707	0.02748	0.02897	0.02908	0.03057	0.03061	0.03112	0.03138	0.03215	0.03283	0.03305	0.03394
432	0.000227916	0.000301959	0.00192	0.00231	0.0032	0.00405	0.0044	0.00565	0.00712	0.00787	0.00882	0.00884	0.00909	0.00976	0.01011	0.01073	0.01111	0.01057	0.01194	0.01254	0.01348	0.0143	0.01381	0.01491	0.01619	0.01741	0.01755	0.01807	0.01965	0.02047	0.02095	0.02242	0.02284	0.02332	0.02394	0.02496	0.02572	0.02528	0.02673	0.02759	0.02786	0.02888	0.02909	0.02955	0.0303	0.03044	0.03127	0.0317	0.03204
432.5	-0.000419903	-0.0004569	0.0018	0.00163	0.00195	0.00359	0.00383	0.00536	0.00633	0.00731	0.00757	0.00808	0.00866	0.00914	0.00916	0.00953	0.01004	0.00939	0.01084	0.01172	0.0125	0.01311	0.01309	0.01368	0.01451	0.01564	0.0165	0.01722	0.01897	0.01904	0.01988	0.02107	0.0215	0.02188	0.02269	0.02382	0.02426	0.02357	0.02614	0.02584	0.02656	0.02713	0.0278	0.02784	0.02814	0.0282	0.02959	0.03022	0.03009
433	-0.000328189	1.4363e-05	0.00163	0.00201	0.00224	0.00303	0.00394	0.00589	0.00597	0.00684	0.00718	0.00816	0.00842	0.0091	0.00881	0.00937	0.00992	0.00898	0.01055	0.0111	0.01206	0.01222	0.01266	0.0125	0.0142	0.01476	0.01622	0.01621	0.01828	0.01809	0.01845	0.01998	0.0206	0.02138	0.02173	0.02286	0.02303	0.02304	0.02432	0.02456	0.02579	0.02619	0.02684	0.02661	0.02673	0.02698	0.02818	0.0285	0.02868
433.5	-7.37276e-05	0.000644518	0.00145	0.00241	0.00301	0.00264	0.00404	0.006	0.00571	0.00652	0.00716	0.00816	0.008	0.00878	0.00868	0.00959	0.00961	0.00885	0.01042	0.01054	0.01161	0.01169	0.01226	0.012	0.01434	0.01436	0.01578	0.01525	0.0171	0.01725	0.01718	0.01903	0.01974	0.02078	0.02099	0.02181	0.02201	0.02273	0.02231	0.02342	0.02487	0.0252	0.02566	0.02563	0.02577	0.02618	0.02675	0.02691	0.02751
434	-0.000322782	0.000143792	0.00139	0.00169	0.00261	0.00257	0.00344	0.0047	0.00507	0.00627	0.00666	0.00718	0.00719	0.00747	0.00819	0.00902	0.00797	0.00835	0.00965	0.00986	0.01051	0.01132	0.0116	0.01234	0.01343	0.0135	0.01442	0.01457	0.01524	0.01618	0.01665	0.01794	0.01856	0.01913	0.02012	0.02047	0.021	0.02151	0.02138	0.02199	0.0232	0.02335	0.02393	0.02443	0.02441	0.02474	0.02505	0.02574	0.02612
434.5	-0.000141999	-8.33621e-05	0.00152	0.00166	0.00226	0.00252	0.00328	0.00422	0.00461	0.00625	0.00643	0.00668	0.0071	0.00694	0.0081	0.00838	0.00752	0.00835	0.00928	0.00952	0.00994	0.01104	0.01117	0.01245	0.01252	0.01285	0.01361	0.01415	0.0143	0.01567	0.01651	0.01733	0.0179	0.0182	0.01911	0.01941	0.02027	0.02053	0.02071	0.02135	0.02224	0.02238	0.02293	0.0233	0.02337	0.02351	0.02409	0.02481	0.02514
435	0.000674879	0.000500297	0.00176	0.0027	0.00263	0.00245	0.00383	0.0052	0.00473	0.00639	0.00664	0.00709	0.00777	0.00756	0.0084	0.00814	0.00863	0.00892	0.00955	0.00963	0.01013	0.01075	0.01118	0.01194	0.01215	0.01264	0.01362	0.01392	0.01454	0.0158	0.01634	0.01725	0.01781	0.01833	0.01819	0.01881	0.01973	0.02011	0.01985	0.02142	0.02222	0.0224	0.02271	0.02232	0.02287	0.02291	0.02393	0.02398	0.02452
435.5	0.00107	0.000792558	0.00184	0.0028	0.00308	0.00268	0.00385	0.0057	0.00523	0.00621	0.00645	0.00712	0.00774	0.00752	0.00787	0.0081	0.00827	0.00884	0.00945	0.00968	0.00975	0.01028	0.01134	0.01152	0.0118	0.01221	0.0129	0.01371	0.01425	0.01547	0.01588	0.01687	0.0171	0.01751	0.01789	0.01823	0.01885	0.01918	0.01923	0.02049	0.02151	0.0212	0.02162	0.02128	0.02222	0.02238	0.02318	0.02328	0.02331
436	0.000810777	0.000423541	0.00163	0.00201	0.00294	0.00281	0.0033	0.00519	0.00519	0.00566	0.00583	0.00636	0.00689	0.00672	0.00704	0.00794	0.00693	0.00791	0.00861	0.00903	0.00889	0.00953	0.01096	0.01096	0.01128	0.01164	0.01184	0.01317	0.01342	0.01433	0.01507	0.01589	0.01574	0.01596	0.01758	0.01743	0.0177	0.01775	0.0185	0.01887	0.0198	0.0196	0.02001	0.02008	0.02109	0.02119	0.02168	0.02206	0.0218
436.5	0.000320409	-0.000222549	0.0012	0.00142	0.00203	0.00242	0.00282	0.00424	0.00407	0.00498	0.00523	0.00523	0.00596	0.00605	0.00692	0.0075	0.00651	0.00674	0.00736	0.0076	0.00829	0.00867	0.00973	0.00991	0.01066	0.01125	0.01147	0.01218	0.01275	0.01275	0.01405	0.01449	0.01436	0.01486	0.01646	0.01642	0.01659	0.01651	0.01723	0.01773	0.01782	0.01924	0.01888	0.01876	0.01958	0.01915	0.02001	0.01998	0.02068
437	0.000255461	1.46759e-05	0.00103	0.00157	0.00163	0.00233	0.00283	0.00384	0.00371	0.00488	0.00506	0.00493	0.00589	0.006	0.00702	0.00716	0.0068	0.00624	0.00682	0.00714	0.00811	0.00866	0.00896	0.00959	0.00999	0.01089	0.01123	0.01155	0.01204	0.01192	0.01321	0.01342	0.01365	0.01448	0.0153	0.01565	0.01583	0.0165	0.01633	0.01736	0.01707	0.01898	0.01807	0.01793	0.01857	0.01812	0.01883	0.01893	0.01993
437.5	0.000668827	0.000914418	0.00126	0.00211	0.0021	0.00275	0.00321	0.00403	0.00451	0.00525	0.0053	0.00557	0.00652	0.00637	0.00685	0.00701	0.00708	0.00652	0.00716	0.008	0.00811	0.00921	0.0091	0.01003	0.00939	0.01045	0.01073	0.01139	0.01131	0.01205	0.01269	0.01307	0.0136	0.01443	0.01456	0.01521	0.01549	0.01718	0.01606	0.01724	0.01754	0.01807	0.01734	0.01764	0.01811	0.01833	0.01824	0.01907	0.01942
438	0.00080132	0.000475688	0.0015	0.00185	0.00233	0.00278	0.00323	0.00357	0.00442	0.00489	0.00539	0.00576	0.00633	0.00615	0.00639	0.00668	0.00661	0.00655	0.00715	0.00827	0.00773	0.00835	0.00909	0.00947	0.00902	0.00997	0.01015	0.01073	0.0111	0.01183	0.01226	0.01307	0.01329	0.01372	0.01377	0.01453	0.01526	0.01613	0.01551	0.01618	0.01717	0.0169	0.01673	0.01712	0.01716	0.01757	0.01755	0.01797	0.01895
438.5	0.000591356	-0.000429974	0.00153	0.00133	0.00203	0.00234	0.00277	0.00302	0.0037	0.00417	0.005	0.00515	0.0053	0.00555	0.00572	0.00613	0.00578	0.00617	0.00656	0.0075	0.00718	0.00686	0.00848	0.00842	0.00872	0.00945	0.00969	0.00978	0.01095	0.01113	0.0117	0.01261	0.01258	0.01266	0.01282	0.01368	0.0145	0.01411	0.01452	0.01467	0.01581	0.01583	0.01623	0.01626	0.01606	0.01617	0.0168	0.01623	0.01813
439	0.000352824	-6.02567e-05	0.00133	0.00154	0.00155	0.00189	0.00214	0.00343	0.00357	0.00401	0.00421	0.00425	0.0043	0.00527	0.00504	0.0056	0.00531	0.00571	0.00581	0.00633	0.00693	0.00648	0.00746	0.00813	0.00829	0.0089	0.00938	0.00925	0.01025	0.01045	0.01093	0.01127	0.01181	0.01205	0.01184	0.01295	0.01288	0.01302	0.01347	0.01382	0.01446	0.01501	0.01574	0.01534	0.01555	0.01551	0.01622	0.01561	0.01664
439.5	0.000207915	0.00045586	0.00127	0.0015	0.00155	0.0021	0.00199	0.00369	0.00355	0.00402	0.00402	0.0042	0.00417	0.00524	0.00512	0.00531	0.005	0.00543	0.00539	0.00584	0.00669	0.00669	0.00706	0.00778	0.00796	0.0083	0.00902	0.00887	0.00968	0.00988	0.01035	0.01077	0.01134	0.0116	0.01141	0.01226	0.01187	0.01257	0.01307	0.01343	0.01381	0.01445	0.01494	0.01478	0.01492	0.01517	0.01542	0.01557	0.01506
440	6.19911e-05	0.000301561	0.00136	0.000944925	0.00194	0.00263	0.00241	0.00309	0.00332	0.00393	0.00451	0.00503	0.00478	0.00517	0.00567	0.00521	0.00467	0.00529	0.00532	0.00614	0.00633	0.00679	0.00732	0.00702	0.00768	0.00771	0.00848	0.00844	0.00949	0.00938	0.01011	0.01136	0.01111	0.01108	0.01149	0.01156	0.01197	0.01213	0.01318	0.01315	0.01367	0.01397	0.01385	0.01442	0.0138	0.01459	0.01432	0.01527	0.01401
440.5	-0.000359752	1.92052e-05	0.00102	0.00114	0.00165	0.00184	0.00263	0.00223	0.00318	0.00396	0.00423	0.00497	0.00467	0.0048	0.00499	0.0048	0.00442	0.005	0.00497	0.00585	0.00612	0.00656	0.0068	0.00679	0.00697	0.0073	0.00786	0.00811	0.00895	0.00881	0.00981	0.01065	0.01057	0.01071	0.01118	0.01098	0.01175	0.01145	0.01242	0.01285	0.0128	0.01323	0.01309	0.01342	0.01285	0.0136	0.01345	0.01424	0.01383
441	-0.000633265	-0.000325443	0.000561915	0.00167	0.00111	0.00074587	0.00234	0.00187	0.0031	0.00404	0.00348	0.00415	0.00403	0.00427	0.00387	0.00424	0.00413	0.00458	0.00447	0.00522	0.00602	0.00603	0.00591	0.0066	0.00629	0.00687	0.00738	0.00775	0.00797	0.00835	0.0092	0.00911	0.0098	0.01045	0.01037	0.01054	0.01093	0.01079	0.01101	0.01235	0.01175	0.01232	0.01265	0.01209	0.01214	0.01261	0.01288	0.01312	0.01387
441.5	-0.000250687	-0.00083347	0.000579994	0.00151	0.00128	0.00115	0.00179	0.00233	0.00292	0.00393	0.00338	0.00368	0.00376	0.00388	0.00384	0.00403	0.00368	0.00425	0.00426	0.00512	0.00588	0.00543	0.00579	0.00568	0.00629	0.00625	0.00717	0.00718	0.00699	0.00816	0.00836	0.00845	0.00922	0.01017	0.00954	0.01014	0.01007	0.01051	0.00997	0.01158	0.01162	0.01152	0.01223	0.01128	0.01149	0.01209	0.01241	0.01275	0.01332
442	0.000272461	-0.000876871	0.000625037	0.00147	0.00178	0.00188	0.00186	0.00255	0.00282	0.00351	0.00386	0.0037	0.00381	0.00378	0.00406	0.0043	0.00359	0.00414	0.00424	0.00489	0.00592	0.00526	0.00606	0.00531	0.0064	0.00622	0.00725	0.00698	0.00686	0.00809	0.00812	0.00842	0.0091	0.00992	0.00919	0.00977	0.00979	0.01013	0.00996	0.01099	0.01169	0.01094	0.012	0.01133	0.01141	0.01185	0.01238	0.01265	0.01283
442.5	0.00052693	-0.000322901	0.000530038	0.0018	0.00199	0.00205	0.00245	0.00217	0.00277	0.00287	0.00425	0.00392	0.00393	0.00393	0.00391	0.00464	0.00373	0.00407	0.00427	0.00422	0.006	0.00546	0.00613	0.00587	0.00627	0.00677	0.0073	0.00709	0.00747	0.00794	0.00851	0.00838	0.00923	0.00964	0.00925	0.00939	0.00995	0.00938	0.01053	0.0107	0.01134	0.0105	0.01176	0.01168	0.01179	0.01152	0.01258	0.01228	0.01257
443	0.00053076	-3.94428e-05	0.000848655	0.00147	0.00143	0.00199	0.00189	0.00226	0.00227	0.00251	0.00342	0.00377	0.00384	0.00406	0.00386	0.00385	0.00293	0.00357	0.00429	0.00377	0.00529	0.00503	0.00558	0.00568	0.00623	0.00645	0.00648	0.00638	0.00711	0.00753	0.00815	0.00777	0.00861	0.00908	0.00885	0.00892	0.00938	0.00869	0.00972	0.01022	0.01061	0.01003	0.0107	0.01065	0.01143	0.01076	0.01187	0.01143	0.01159
443.5	0.000507184	-7.92708e-05	0.00133	0.000977397	0.000823387	0.00208	0.00115	0.00278	0.00196	0.00268	0.00245	0.00361	0.00374	0.00415	0.00381	0.00303	0.00226	0.00324	0.00432	0.00406	0.0045	0.00443	0.00512	0.00494	0.00629	0.00574	0.00565	0.00568	0.00632	0.00722	0.00739	0.00702	0.00778	0.00852	0.00841	0.00873	0.00859	0.00857	0.00858	0.00968	0.01006	0.00977	0.0096	0.00955	0.01057	0.0102	0.01083	0.01068	0.0106
444	0.000640043	1.35977e-05	0.00132	0.00138	0.00126	0.00242	0.00216	0.00296	0.00272	0.00323	0.00306	0.004	0.00389	0.00424	0.00341	0.00389	0.00337	0.00385	0.0043	0.00501	0.00478	0.00463	0.00556	0.00487	0.00618	0.00595	0.0061	0.00641	0.00661	0.0074	0.00739	0.00684	0.00779	0.00833	0.00875	0.00907	0.00876	0.00909	0.00924	0.00941	0.01013	0.00997	0.00969	0.01055	0.01013	0.01048	0.01069	0.01059	0.01078
444.5	0.000431935	1.59667e-05	0.000848046	0.00129	0.00172	0.0022	0.00265	0.00248	0.00298	0.00322	0.00335	0.00371	0.00353	0.00373	0.00305	0.0043	0.00392	0.00375	0.00397	0.00496	0.00467	0.00442	0.00522	0.00479	0.0055	0.00586	0.00604	0.00645	0.00659	0.00703	0.00729	0.0067	0.00746	0.00791	0.00848	0.00884	0.00877	0.00864	0.00922	0.00883	0.00976	0.00977	0.00946	0.01069	0.00944	0.00988	0.01025	0.00998	0.01058
445	-0.000238279	-0.000179406	0.000270268	0.000256345	0.00152	0.00121	0.00151	0.00161	0.00208	0.0024	0.0024	0.00248	0.00261	0.00266	0.00301	0.00317	0.00274	0.00247	0.00347	0.00358	0.00354	0.00337	0.00363	0.00423	0.00445	0.00489	0.00472	0.00495	0.00555	0.00582	0.00653	0.00619	0.00628	0.00702	0.00709	0.00766	0.00797	0.00689	0.00742	0.0078	0.00853	0.00882	0.00828	0.00864	0.00833	0.00808	0.00899	0.0086	0.00928
445.5	-0.000632277	-0.000223333	6.69763e-05	0.000279335	0.00133	0.000654203	0.00106	0.00135	0.0017	0.00185	0.00233	0.00212	0.00251	0.00227	0.00298	0.00266	0.00216	0.00238	0.00357	0.0031	0.00309	0.00321	0.00323	0.00389	0.00414	0.00457	0.00422	0.0044	0.005	0.00511	0.00583	0.00559	0.00569	0.00639	0.00627	0.00681	0.00745	0.00613	0.00667	0.00723	0.00759	0.00803	0.00798	0.00765	0.00806	0.00782	0.00844	0.00838	0.00867
446	-0.000659869	-0.000131136	0.000278801	0.00107	0.00125	0.000916794	0.00147	0.0016	0.00188	0.00193	0.00288	0.00257	0.00295	0.00257	0.00304	0.00295	0.00254	0.00303	0.00381	0.00358	0.00344	0.00382	0.00409	0.00391	0.00452	0.00483	0.00455	0.00482	0.00514	0.00525	0.00547	0.00535	0.0059	0.00627	0.00635	0.00661	0.00738	0.00655	0.0071	0.00715	0.00734	0.00768	0.00837	0.00803	0.00843	0.0087	0.00846	0.00896	0.0088
446.5	-0.000648184	-0.000119289	0.000650612	0.00102	0.00099618	0.00162	0.00146	0.00164	0.00166	0.00227	0.00246	0.00262	0.00276	0.00279	0.00335	0.00295	0.00276	0.00253	0.00324	0.00365	0.00356	0.00397	0.00469	0.00399	0.00475	0.00461	0.00446	0.00465	0.00527	0.0057	0.00536	0.00569	0.00618	0.00642	0.00657	0.00661	0.00724	0.00686	0.00708	0.00699	0.00742	0.00752	0.00809	0.00805	0.00832	0.00854	0.00792	0.00865	0.00861
447	-0.000453092	-4.11795e-06	0.00107	0.000672534	0.000922028	0.00173	0.00124	0.00175	0.00166	0.00238	0.00203	0.0026	0.00249	0.00299	0.00342	0.003	0.00254	0.00208	0.00299	0.00347	0.00323	0.00382	0.00458	0.00403	0.00455	0.00418	0.00441	0.0043	0.00535	0.00551	0.00533	0.00597	0.00621	0.00672	0.00654	0.00663	0.00685	0.00669	0.00701	0.00666	0.00729	0.00729	0.00738	0.00774	0.00782	0.00803	0.00735	0.00776	0.00834
447.5	2.9232e-05	0.00033418	0.00136	0.000819276	0.00127	0.0011	0.00126	0.00215	0.00229	0.0022	0.00241	0.00285	0.00274	0.00325	0.00306	0.00338	0.00219	0.00266	0.00365	0.00342	0.00289	0.00371	0.00401	0.00401	0.00417	0.00407	0.00482	0.00429	0.00541	0.00463	0.00533	0.00581	0.00604	0.00697	0.00628	0.00665	0.00644	0.00629	0.00722	0.0064	0.00693	0.007	0.00688	0.0075	0.00735	0.00795	0.0073	0.00717	0.00825
448	0.000559728	0.000667442	0.00123	0.00156	0.00175	0.0014	0.00167	0.00246	0.00274	0.00247	0.0029	0.0029	0.00319	0.00335	0.00292	0.00355	0.00269	0.00318	0.00379	0.00345	0.00353	0.00367	0.0038	0.00403	0.00434	0.00449	0.00514	0.00437	0.00532	0.0047	0.00545	0.00575	0.00609	0.00677	0.00633	0.00673	0.00678	0.00651	0.00695	0.00671	0.00732	0.00708	0.00709	0.00743	0.0073	0.00787	0.00746	0.00751	0.0079
448.5	0.000783886	0.000567701	0.000810985	0.00201	0.00186	0.00216	0.00195	0.00246	0.00252	0.00281	0.00295	0.00252	0.00316	0.00292	0.00289	0.00314	0.00327	0.00304	0.0031	0.0033	0.00434	0.00347	0.0039	0.00383	0.0045	0.00478	0.00494	0.00415	0.00496	0.00531	0.00537	0.00566	0.00613	0.00603	0.00631	0.00652	0.0071	0.00681	0.00631	0.00701	0.00776	0.00718	0.00731	0.0073	0.00731	0.00746	0.00749	0.00791	0.00729
449	0.000459872	-0.000210721	0.000538312	0.00116	0.00127	0.00169	0.00152	0.00214	0.00167	0.00229	0.00244	0.00189	0.0022	0.00182	0.00244	0.00222	0.00244	0.00232	0.00229	0.0028	0.00372	0.00293	0.00368	0.00316	0.00353	0.00402	0.00421	0.00345	0.00437	0.00489	0.00472	0.00504	0.00563	0.00497	0.00555	0.00566	0.00604	0.00599	0.00599	0.00627	0.00683	0.00665	0.00646	0.00673	0.00678	0.00669	0.00717	0.00695	0.00675
449.5	6.96377e-05	-0.000541781	0.000683874	0.00055226	0.000904595	0.000869646	0.00143	0.0018	0.00139	0.00158	0.00212	0.00164	0.00161	0.00132	0.00217	0.00178	0.00158	0.00183	0.002	0.00255	0.00292	0.00268	0.00322	0.00297	0.00277	0.00327	0.00385	0.00302	0.00396	0.00431	0.00433	0.00443	0.00497	0.00437	0.00508	0.00497	0.00482	0.00514	0.00589	0.00552	0.00595	0.00599	0.00581	0.00604	0.00627	0.00607	0.0066	0.00628	0.00646
450	5.81587e-05	0.00012608	0.0011	0.00115	0.00126	0.00069854	0.00207	0.00174	0.00214	0.00141	0.00238	0.00199	0.00218	0.00206	0.0024	0.00229	0.00184	0.002	0.00233	0.00282	0.00303	0.00298	0.00284	0.00363	0.00317	0.00336	0.00416	0.00329	0.00396	0.00441	0.00464	0.00432	0.00466	0.0046	0.00551	0.00502	0.00465	0.00513	0.00582	0.00558	0.00614	0.00576	0.00624	0.00566	0.00621	0.00595	0.00607	0.0068	0.00645
450.5	0.000381201	0.000549216	0.000998274	0.00142	0.00147	0.00090599	0.00182	0.00219	0.00242	0.00174	0.00248	0.00198	0.00274	0.00286	0.00236	0.00281	0.00241	0.00221	0.00243	0.00283	0.00319	0.00301	0.00282	0.00387	0.00354	0.00361	0.004	0.00362	0.00408	0.00455	0.00482	0.00445	0.00488	0.00492	0.00564	0.00523	0.00518	0.00524	0.00583	0.00592	0.00622	0.00599	0.00656	0.00586	0.00614	0.00614	0.00586	0.00656	0.00653
451	0.000620703	0.000283555	0.000536665	0.00114	0.00141	0.00119	0.00104	0.00249	0.00208	0.00215	0.00216	0.00181	0.00264	0.00295	0.00198	0.00287	0.00255	0.00203	0.00222	0.00247	0.00303	0.00267	0.00311	0.00341	0.00345	0.00351	0.00338	0.00362	0.00402	0.00436	0.00446	0.00451	0.00518	0.00487	0.00518	0.00525	0.00567	0.00512	0.00583	0.00604	0.00593	0.00612	0.00619	0.0062	0.00588	0.00617	0.00586	0.00571	0.00661
451.5	0.000316723	-0.000236747	0.000537265	0.00109	0.00153	0.00137	0.00139	0.0017	0.002	0.00211	0.00171	0.00234	0.002	0.00227	0.00179	0.00252	0.002	0.00148	0.00218	0.00225	0.00274	0.00248	0.00339	0.00291	0.00327	0.00299	0.00325	0.00327	0.00367	0.00385	0.00376	0.00428	0.00489	0.00443	0.00463	0.00506	0.00541	0.00486	0.0056	0.00571	0.00581	0.0055	0.00535	0.00592	0.00557	0.00556	0.00568	0.00587	0.00657
452	0.000183705	-0.000236575	0.000881312	0.00112	0.00177	0.00153	0.00188	0.000969533	0.00221	0.00184	0.00174	0.00269	0.0019	0.00175	0.00184	0.00196	0.00171	0.00128	0.00235	0.00232	0.00273	0.0025	0.0033	0.0028	0.00321	0.00289	0.00358	0.00304	0.00344	0.0035	0.00357	0.00409	0.00446	0.00424	0.00435	0.00486	0.00507	0.00465	0.00515	0.00521	0.00541	0.00504	0.00509	0.00567	0.0052	0.00491	0.0056	0.00617	0.00616
452.5	0.000555659	0.000389328	0.00106	0.000944425	0.00178	0.0016	0.00159	0.0012	0.00227	0.00165	0.00223	0.00216	0.00257	0.00186	0.00201	0.00156	0.0021	0.00171	0.00254	0.00257	0.00304	0.00256	0.00286	0.00297	0.0032	0.00346	0.00386	0.00315	0.00358	0.00352	0.00411	0.00407	0.00436	0.00454	0.00425	0.00463	0.00511	0.00453	0.0046	0.00475	0.00455	0.00529	0.00562	0.00583	0.00475	0.00471	0.00574	0.0057	0.00537
453	0.000315157	0.000307954	0.000519929	0.000628649	0.00116	0.0011	0.00134	0.00154	0.00153	0.00152	0.00175	0.00156	0.00215	0.00163	0.0021	0.00178	0.00187	0.00177	0.00244	0.00259	0.00288	0.00231	0.00275	0.00245	0.00283	0.00325	0.00326	0.00302	0.00356	0.00338	0.00411	0.00377	0.00423	0.00439	0.00364	0.00389	0.0046	0.00419	0.00414	0.00419	0.00418	0.00514	0.00521	0.00539	0.0043	0.00444	0.00541	0.0052	0.00476
453.5	-0.00049112	-0.000257143	-1.15462e-06	0.000533451	0.000529018	0.000586414	0.00126	0.00152	0.000737722	0.00144	0.000902005	0.00135	0.00113	0.00131	0.00219	0.00231	0.00109	0.00157	0.00205	0.0024	0.0023	0.00197	0.00292	0.00179	0.0024	0.00252	0.00256	0.00296	0.00325	0.00308	0.00357	0.00337	0.00403	0.00398	0.00304	0.0032	0.00378	0.00394	0.00386	0.00385	0.00446	0.0046	0.00414	0.00479	0.0041	0.00409	0.00474	0.00502	0.00469
454	-0.000853039	2.38455e-06	0.000826048	0.000975134	0.000953907	0.00113	0.00094462	0.00125	0.00127	0.00148	0.00152	0.00149	0.00165	0.00194	0.00242	0.00233	0.000956983	0.00201	0.00166	0.00231	0.00201	0.00213	0.00275	0.00242	0.00257	0.00267	0.00327	0.00369	0.00289	0.00303	0.00343	0.00347	0.00398	0.00419	0.00356	0.00368	0.00371	0.00429	0.00374	0.00424	0.0048	0.00457	0.00416	0.0053	0.00437	0.00407	0.00448	0.00499	0.00517
454.5	-0.000631398	0.000379237	0.00143	0.000984208	0.00139	0.00169	0.000953116	0.00111	0.0018	0.00146	0.00217	0.00193	0.00245	0.00243	0.00222	0.00211	0.00134	0.00221	0.00166	0.00243	0.0019	0.0025	0.00254	0.00307	0.00275	0.00296	0.00396	0.00393	0.00281	0.0029	0.0033	0.00357	0.00383	0.00418	0.00415	0.00423	0.00408	0.00439	0.00377	0.00457	0.00469	0.00467	0.00468	0.00546	0.00455	0.00441	0.00457	0.00482	0.00552
455	-0.000158796	9.23925e-05	0.000656324	0.000189337	0.001	0.00133	0.00153	0.00135	0.00128	0.00132	0.00165	0.00237	0.00214	0.00192	0.00147	0.00205	0.00176	0.0016	0.00204	0.00268	0.00182	0.00265	0.00257	0.00267	0.00245	0.00274	0.00338	0.00297	0.00309	0.00248	0.00282	0.00325	0.00348	0.00347	0.00382	0.00391	0.00424	0.0038	0.00385	0.00434	0.00408	0.00446	0.00472	0.00439	0.00427	0.00483	0.00473	0.00447	0.00522
455.5	-6.34006e-05	-0.000335744	0.000190849	0.000257578	0.000841689	0.000733108	0.00163	0.00162	0.0011	0.00134	0.00148	0.00218	0.00156	0.00148	0.00143	0.0021	0.00194	0.00143	0.00204	0.00276	0.00195	0.00246	0.00241	0.00243	0.00235	0.00298	0.00279	0.00256	0.00332	0.00235	0.00271	0.00305	0.00336	0.00363	0.00338	0.00367	0.00397	0.0038	0.00381	0.00446	0.00376	0.00425	0.00423	0.00412	0.004	0.00475	0.00475	0.00444	0.00473
456	-0.000382773	-0.000534112	0.000451159	0.00104	0.000939476	0.000458172	0.00111	0.0016	0.00133	0.00137	0.00181	0.00151	0.00133	0.00146	0.00188	0.00205	0.00184	0.00172	0.00175	0.00235	0.00223	0.00205	0.00201	0.00246	0.00239	0.0033	0.00259	0.00276	0.00296	0.00244	0.0029	0.00306	0.00345	0.00425	0.00316	0.00375	0.00346	0.00417	0.00361	0.00451	0.00397	0.00434	0.00371	0.00449	0.00387	0.00427	0.00457	0.00452	0.00431
456.5	-0.000619795	-0.000448781	0.000588323	0.000960507	0.000509176	0.000689711	0.000730288	0.00117	0.000969904	0.00103	0.00154	0.00123	0.00159	0.00148	0.00148	0.0017	0.00157	0.00152	0.00193	0.00139	0.00234	0.00175	0.00171	0.00198	0.00193	0.00241	0.00235	0.00228	0.00176	0.00226	0.00273	0.00299	0.00341	0.00349	0.00298	0.00369	0.00314	0.00356	0.00345	0.00328	0.00433	0.00476	0.00384	0.00363	0.00371	0.004	0.00425	0.00403	0.00398
457	-0.00035895	-0.000349361	0.000613744	0.000725813	0.000281561	0.00097074	0.000843554	0.000885465	0.000741266	0.000843864	0.00133	0.00154	0.00188	0.00169	0.00106	0.00165	0.00139	0.00134	0.00206	0.00132	0.00212	0.00203	0.00181	0.00169	0.00171	0.00184	0.00231	0.00204	0.00135	0.00247	0.00264	0.00294	0.00332	0.00261	0.00287	0.00358	0.00328	0.00295	0.00363	0.00242	0.00451	0.00484	0.00419	0.00304	0.00364	0.00411	0.00408	0.00397	0.00369
457.5	0.000361263	-0.000355926	0.000650913	0.00109	0.000790322	0.000884476	0.00128	0.00115	0.00123	0.00111	0.00179	0.00212	0.00183	0.00209	0.00139	0.00209	0.00138	0.00165	0.00172	0.0026	0.00176	0.00276	0.00228	0.00214	0.00221	0.00263	0.00266	0.00273	0.00245	0.00329	0.00299	0.003	0.0033	0.00283	0.0029	0.00358	0.00366	0.0033	0.00405	0.00322	0.0044	0.00422	0.00424	0.0039	0.00371	0.00439	0.00411	0.00472	0.00348
458	0.000686766	-7.21904e-05	0.000390958	0.00117	0.00102	0.000582511	0.0012	0.00146	0.00143	0.000987435	0.0021	0.00199	0.00174	0.00205	0.00149	0.00188	0.00113	0.00164	0.00152	0.00261	0.00197	0.00254	0.00241	0.00246	0.00238	0.0028	0.00294	0.00294	0.00255	0.0033	0.00307	0.00286	0.00317	0.00301	0.00301	0.00353	0.00328	0.00364	0.00383	0.00389	0.00431	0.00373	0.00416	0.00414	0.00364	0.00428	0.00365	0.00424	0.00374
458.5	0.000311834	9.18865e-05	4.56381e-05	0.00074101	0.00069801	0.000106635	0.000571885	0.00147	0.000963236	0.000458875	0.00177	0.00125	0.00152	0.00143	0.000932288	0.00116	0.000703503	0.000936784	0.00142	0.00133	0.00232	0.00155	0.00196	0.00218	0.00185	0.00193	0.00274	0.00237	0.00152	0.00247	0.00256	0.00251	0.00274	0.00257	0.0029	0.00331	0.0025	0.00323	0.003	0.00361	0.00401	0.00346	0.0039	0.00319	0.00335	0.00375	0.00296	0.00292	0.00397
459	-0.000449416	-0.000689406	0.000181584	0.000284483	0.000273403	-0.000545786	9.53201e-05	0.00106	0.000258789	0.00022076	0.000866441	0.000848637	0.000843123	0.000668425	3.81079e-05	0.00111	0.000536789	-0.000218413	0.000877706	0.000896985	0.00159	0.00119	0.00124	0.0014	0.00107	0.00124	0.0019	0.00188	0.00132	0.00199	0.00171	0.00217	0.00198	0.00173	0.00229	0.00296	0.00261	0.00194	0.00242	0.00277	0.00299	0.00288	0.00329	0.00212	0.00298	0.00325	0.00294	0.00297	0.00322
459.5	-0.000783624	-0.000893395	0.000371892	0.000128935	-1.6049e-05	-0.00061756	-4.77936e-05	0.000498739	-8.15562e-05	0.000392738	0.000290552	0.00066028	0.000478363	0.0005717	-0.000120388	0.00143	0.00054397	-0.000438466	0.000632181	0.0011	0.000823504	0.0013	0.00102	0.000931757	0.000915706	0.00121	0.00127	0.00161	0.00173	0.00186	0.00139	0.00205	0.00163	0.00155	0.00193	0.00271	0.00276	0.0013	0.00235	0.00249	0.00252	0.00258	0.00293	0.00197	0.00283	0.00289	0.00336	0.00337	0.00265
460	-0.000163277	0.000482512	0.000202647	0.00041367	-5.37816e-08	0.000305035	0.000158249	0.000179364	0.000324037	0.000811517	0.000733832	0.000526125	0.000985601	0.00143	0.00094117	0.00153	0.000578189	0.000920882	0.00131	0.00122	0.00118	0.00141	0.00168	0.00128	0.00173	0.0018	0.00156	0.00151	0.00208	0.00187	0.00202	0.00224	0.00214	0.00252	0.00243	0.0028	0.00218	0.00232	0.0027	0.00334	0.00347	0.003	0.00327	0.00304	0.00306	0.00281	0.00362	0.00292	0.00326
460.5	0.000721262	0.000978256	0.000232337	0.000941954	0.000513329	0.00105	0.000758394	0.000313716	0.00108	0.00117	0.00149	0.00114	0.00138	0.00191	0.00157	0.00163	0.000829387	0.00163	0.00201	0.0015	0.00184	0.00176	0.00217	0.0016	0.00216	0.00228	0.00207	0.0017	0.00255	0.0024	0.00228	0.00258	0.0026	0.00302	0.0031	0.00323	0.00241	0.00318	0.00308	0.0038	0.00399	0.00322	0.00362	0.00388	0.00341	0.00345	0.00351	0.00308	0.0036
461	0.00117	0.000227074	0.000599471	0.00119	0.00119	0.0011	0.00146	0.000777849	0.00149	0.00125	0.00195	0.00206	0.00133	0.00172	0.00125	0.0018	0.00117	0.0011	0.00211	0.00188	0.00203	0.00202	0.00199	0.00158	0.00194	0.00233	0.00216	0.00208	0.00285	0.00298	0.00197	0.00269	0.00277	0.00268	0.00351	0.00361	0.00327	0.00317	0.00312	0.00339	0.00359	0.003	0.00366	0.00379	0.00351	0.00418	0.00317	0.00386	0.00325
461.5	0.000837477	0.000115871	0.000934273	0.000630915	0.00131	0.000841444	0.00173	0.00116	0.000955647	0.001	0.0019	0.00192	0.00135	0.00166	0.000855834	0.00187	0.00122	0.000659122	0.0016	0.00186	0.00144	0.00148	0.0015	0.00166	0.00199	0.0021	0.00169	0.00234	0.00231	0.00258	0.00204	0.00219	0.00315	0.00254	0.00369	0.00343	0.00298	0.00311	0.00262	0.0029	0.00344	0.00291	0.0036	0.00318	0.00305	0.00362	0.00303	0.00374	0.00302
462	0.000235666	0.000126653	0.00123	0.000255024	0.00103	0.000839918	0.00161	0.00116	0.000565656	0.000768813	0.00163	0.00129	0.00144	0.00149	0.00107	0.00162	0.00114	0.000510373	0.00119	0.00159	0.00103	0.00098805	0.00125	0.00191	0.00185	0.00197	0.00147	0.00232	0.00167	0.00204	0.00214	0.00183	0.00326	0.00251	0.00363	0.00307	0.00238	0.00322	0.0021	0.00258	0.00357	0.00309	0.00317	0.00267	0.00252	0.00266	0.00304	0.00315	0.00289
462.5	-9.44174e-05	-0.000537329	0.00131	0.000706601	0.000733915	0.00115	0.00134	0.000785219	0.00104	0.00083543	0.00138	0.00102	0.0014	0.00089469	0.00177	0.00103	0.00111	0.00041209	0.00131	0.00138	0.00138	0.00129	0.00142	0.00209	0.0011	0.00199	0.00194	0.00195	0.00162	0.00216	0.00175	0.00213	0.00266	0.00222	0.00318	0.0028	0.00239	0.00326	0.00203	0.00244	0.00354	0.0033	0.00231	0.0025	0.00235	0.00242	0.00293	0.0029	0.00257
463	-0.000419347	-0.000990971	0.000310554	0.000424794	0.000398116	0.00062866	0.00106	0.000492333	0.000704795	0.000995506	0.00092035	0.000639095	0.000959279	0.000478618	0.00136	0.000678867	0.000865419	0.000244309	0.00115	0.00122	0.0011	0.00133	0.00121	0.00156	0.000710728	0.00148	0.00167	0.00134	0.00129	0.00192	0.00124	0.00206	0.00191	0.00173	0.00207	0.00182	0.00173	0.0027	0.0021	0.00241	0.0029	0.00293	0.00184	0.00202	0.0021	0.00229	0.00241	0.00263	0.00213
463.5	-0.000772536	-0.000788126	-0.000897465	-0.000418033	0.000221369	-0.000203011	0.000847496	0.000442662	-0.000136707	0.00104	0.00047828	0.000193908	0.000498175	0.000552737	0.000411538	0.000800788	0.000571694	0.00021908	0.000777045	0.00111	0.000206143	0.000975668	0.000746385	0.000750189	0.000974919	0.000942935	0.000760875	0.000854088	0.000831647	0.00133	0.00115	0.00167	0.00151	0.00141	0.00103	0.000867573	0.000900923	0.00197	0.00214	0.00232	0.00215	0.00239	0.00201	0.00161	0.00184	0.00219	0.00201	0.00237	0.0019
464	-0.000881319	-0.000141731	-0.000342903	-0.000135344	0.000534777	0.000383187	0.000769029	0.000486406	0.000457622	0.000887727	0.000662212	0.000292319	0.000762399	0.00101	0.00114	0.00124	0.000752655	0.000703318	0.00104	0.00112	0.000101098	0.00106	0.000958628	0.000880885	0.00139	0.00167	0.000731646	0.000949749	0.00125	0.00146	0.00179	0.00197	0.00167	0.00169	0.00139	0.0017	0.00177	0.00218	0.00223	0.00208	0.00236	0.00275	0.00247	0.00244	0.00206	0.0026	0.00267	0.00247	0.00223
464.5	-0.000576114	0.000504377	0.000647879	0.000568099	0.000916005	0.00109	0.000930168	0.000723712	0.00154	0.000966124	0.00117	0.000753292	0.00128	0.00142	0.00218	0.00159	0.00107	0.00116	0.00134	0.00148	0.000796239	0.00132	0.00137	0.00147	0.0015	0.00232	0.00144	0.00141	0.00189	0.00205	0.00232	0.00253	0.0022	0.00218	0.00215	0.00278	0.00281	0.00275	0.0024	0.00205	0.00279	0.0031	0.00285	0.00337	0.0024	0.00296	0.00323	0.00268	0.00292
465	5.64675e-06	0.000713439	0.000499194	0.000670276	0.000945785	0.000513847	0.00128	0.00116	0.00165	0.00145	0.00152	0.00116	0.00144	0.00139	0.00183	0.00156	0.00111	0.00103	0.00106	0.00216	0.00164	0.00131	0.00136	0.0017	0.00119	0.00166	0.00209	0.00182	0.0019	0.00241	0.00197	0.00265	0.00263	0.0024	0.00214	0.00245	0.00237	0.00278	0.00259	0.00245	0.00255	0.00254	0.00297	0.00316	0.00245	0.00273	0.0027	0.00266	0.0035
465.5	6.96067e-05	0.000328621	0.000341065	0.000775931	0.000977293	0.000109077	0.0013	0.00134	0.00105	0.00141	0.0016	0.00127	0.00146	0.00088496	0.0012	0.00152	0.00121	0.000605133	0.00103	0.00219	0.00173	0.00136	0.00141	0.00156	0.00119	0.00137	0.00191	0.00197	0.00168	0.00216	0.00151	0.00244	0.00233	0.00239	0.00214	0.00219	0.00186	0.0023	0.00255	0.00249	0.00222	0.00221	0.00313	0.00254	0.00261	0.00253	0.00256	0.00264	0.00352
466	-0.000302741	-0.000252557	0.000683412	0.00111	0.00117	0.000444829	0.000933428	0.00125	0.000467804	0.000907418	0.0015	0.00126	0.00146	0.000590316	0.00106	0.00155	0.00143	0.000298576	0.00141	0.00149	0.00125	0.00156	0.00161	0.00138	0.0015	0.00192	0.00133	0.00185	0.00168	0.00168	0.0015	0.00227	0.00172	0.00228	0.00245	0.00247	0.00205	0.00183	0.00234	0.00209	0.00227	0.00245	0.00327	0.0022	0.00291	0.00262	0.00315	0.0027	0.00323
466.5	-0.000126569	-0.000211787	0.000958405	0.00124	0.00137	0.000797707	0.000667936	0.0014	0.000668972	0.00103	0.00141	0.00155	0.00135	0.00157	0.00138	0.00146	0.00151	0.000443438	0.00151	0.00107	0.00136	0.00164	0.00157	0.00164	0.00137	0.00213	0.00179	0.00172	0.0021	0.00196	0.00198	0.0026	0.00222	0.00224	0.00258	0.00235	0.00251	0.00209	0.00238	0.00202	0.0027	0.00253	0.00302	0.00236	0.00289	0.00275	0.0033	0.00276	0.00343
467	0.000478475	0.000244532	0.000806379	0.00104	0.00141	0.00112	0.000713395	0.00167	0.00118	0.00139	0.00158	0.0017	0.00143	0.00248	0.00153	0.00138	0.00143	0.000766337	0.0014	0.0013	0.00141	0.00161	0.00167	0.00212	0.00131	0.00184	0.00238	0.00193	0.00243	0.00254	0.00238	0.00303	0.00316	0.00231	0.00237	0.00215	0.00259	0.00239	0.00264	0.00238	0.00318	0.00262	0.00275	0.00277	0.00274	0.003	0.0031	0.00283	0.00353
467.5	0.000884496	0.000489681	0.000245538	0.000599368	0.0012	0.00142	0.000932267	0.00166	0.00124	0.00126	0.00189	0.00127	0.00172	0.00188	0.00112	0.00145	0.00116	0.000844694	0.00137	0.0019	0.000708671	0.00151	0.0021	0.00229	0.00175	0.00145	0.00189	0.00244	0.00216	0.00256	0.0022	0.00297	0.00334	0.00244	0.00198	0.00235	0.00199	0.00198	0.0028	0.00279	0.00332	0.00295	0.00279	0.00297	0.00269	0.00334	0.00301	0.00291	0.00289
468	0.000565455	9.79036e-05	-8.10599e-05	0.000215289	0.000806364	0.000941175	0.000661658	0.00114	0.000861475	0.000740348	0.00135	0.000903612	0.00117	0.00114	0.000985194	0.00117	0.000548826	0.000610655	0.0013	0.00163	0.000543176	0.00118	0.0018	0.00169	0.0016	0.00135	0.00106	0.00212	0.00174	0.00173	0.00177	0.00235	0.00259	0.00249	0.00189	0.00225	0.0016	0.00164	0.00234	0.00248	0.00312	0.00284	0.00239	0.00246	0.00244	0.00297	0.00296	0.00276	0.00233
468.5	-0.000134391	-0.000633959	-0.000210466	0.000118472	0.000422567	-0.000120941	4.24725e-05	0.000317167	0.00031145	0.000144098	0.000288212	0.00080066	8.3485e-05	0.000818322	0.0011	0.000648774	-0.000108802	0.000282102	0.00102	0.000526361	0.000962815	0.000746125	0.00075741	0.000637878	0.000725638	0.0014	0.000683547	0.00122	0.00141	0.000778725	0.00136	0.0016	0.00156	0.0022	0.00193	0.00158	0.00168	0.00155	0.0016	0.00178	0.00259	0.00221	0.0016	0.00164	0.00187	0.00201	0.00272	0.00229	0.00209
469	-0.000136997	-0.000800118	-0.000787663	0.000390181	0.00034992	-0.000628503	1.00183e-05	-0.000139542	-1.26231e-05	-0.000174764	0.000257997	0.000634595	4.56218e-05	0.000351088	0.000572241	0.000558943	-8.23445e-05	0.000234301	0.000450797	3.66888e-05	0.000631654	0.000581275	0.000178595	0.000114948	0.000226195	0.00105	0.0011	0.00136	0.00111	0.00107	0.00106	0.00142	0.00131	0.00138	0.00131	0.000806246	0.00172	0.00114	0.00161	0.00198	0.00177	0.00168	0.00143	0.00163	0.0012	0.00157	0.00206	0.00166	0.00169
469.5	0.000425341	-0.000349046	-0.000875524	0.000647188	0.000695466	-0.000317344	0.000431988	0.000139395	-2.39257e-05	-6.81314e-06	0.000538402	0.000704379	0.000534611	-3.8695e-05	0.000366385	0.000720214	0.000337854	0.000217272	0.000394977	0.000343096	0.000283676	0.000903229	0.000500036	0.0004102	0.000377346	0.000853182	0.00143	0.00201	0.00105	0.00171	0.00111	0.00164	0.00152	0.00111	0.000842807	0.00103	0.00176	0.000939474	0.00182	0.00255	0.00136	0.00154	0.0019	0.00213	0.00128	0.0017	0.00144	0.00155	0.0016
470	0.000813126	0.000281979	0.000215237	0.000543435	0.00121	0.000477145	0.000759419	0.00101	0.00020096	0.000557657	9.38572e-05	0.00121	0.000532472	8.25869e-05	0.00137	0.000743769	0.000557371	4.53144e-07	0.00133	0.000959636	0.00085098	0.00158	0.00144	0.00121	0.000869716	0.00136	0.000960361	0.00199	0.00132	0.0015	0.00153	0.00178	0.00155	0.00207	0.00135	0.00259	0.00198	0.00153	0.00147	0.00246	0.00185	0.00178	0.00245	0.00241	0.00243	0.00191	0.00135	0.00223	0.0022
470.5	0.00029963	0.000475527	0.000467159	0.00045525	0.000998535	0.000938117	0.000751258	0.00131	0.000510434	0.000805797	-1.30849e-05	0.00126	0.00046865	0.000562543	0.00186	0.000815454	0.000518413	0.000185197	0.00169	0.00121	0.00108	0.00182	0.00179	0.00149	0.000886053	0.00163	0.000955575	0.00133	0.00129	0.00136	0.00159	0.00178	0.00158	0.00225	0.0017	0.00303	0.00222	0.00212	0.00144	0.00175	0.00232	0.002	0.00241	0.00229	0.00271	0.00164	0.00138	0.00218	0.00245
471	-0.000655913	0.000152641	-0.000259405	0.000406075	0.000110472	0.000683079	0.000564564	0.000714145	0.0007311	0.000594868	0.000284899	0.000615992	0.000511387	0.000825915	0.00128	0.000764704	0.000312549	0.000715452	0.00105	0.000880659	0.000565529	0.00136	0.00135	0.00109	0.000663866	0.00141	0.00146	0.000657921	0.000942488	0.00155	0.00119	0.00165	0.00168	0.00139	0.00149	0.00187	0.0023	0.00223	0.00172	0.00111	0.0022	0.00207	0.00186	0.00196	0.00185	0.00119	0.0014	0.00137	0.002
471.5	-0.000605124	-0.000182403	6.09194e-05	3.60929e-05	-0.000358144	-3.15021e-05	0.00064911	1.389e-06	0.000723113	0.000480277	-0.000129289	-8.37459e-05	0.000353245	0.000206395	0.000712296	0.00013477	9.19111e-05	0.000797096	0.000520605	0.000369014	0.000173549	0.000728361	0.00107	0.000845377	0.0014	0.00137	0.00115	0.000801638	0.000943768	0.00133	0.001	0.00142	0.00162	0.00133	0.00142	0.00118	0.00218	0.00201	0.00128	0.00146	0.0017	0.00222	0.00156	0.00184	0.00153	0.00155	0.00173	0.00152	0.00161
472	-8.74916e-05	-0.000211125	0.000644007	1.35752e-05	-0.000174904	-0.000352942	0.00093069	5.28135e-06	0.000656478	0.000766328	-0.000237803	3.72784e-05	0.000336709	-0.000115374	0.000502841	2.38065e-05	7.06327e-05	0.000588175	0.000434775	0.000436555	0.000221438	0.000649072	0.000976275	0.000984662	0.00223	0.00151	0.000897005	0.00135	0.00128	0.00123	0.00135	0.00123	0.00155	0.00184	0.00152	0.00145	0.00222	0.00177	0.000949926	0.0021	0.00146	0.00243	0.00172	0.00209	0.00181	0.0021	0.00206	0.00217	0.00187
472.5	-1.10258e-05	9.88693e-05	0.000283686	0.00081424	0.00039363	0.000321337	0.00115	0.000916798	0.000726484	0.00132	0.000944816	0.00115	0.000849697	0.000868336	0.000594424	0.00117	0.000319779	0.000501607	0.000680065	0.00138	0.000678602	0.00139	0.000853349	0.00134	0.00207	0.0016	0.00169	0.00155	0.00163	0.00173	0.00204	0.00125	0.00165	0.00205	0.00161	0.00221	0.00258	0.00176	0.00162	0.0021	0.00185	0.00258	0.00213	0.00253	0.00208	0.00206	0.00211	0.00233	0.0027
473	0.000195417	0.000299079	0.000159477	0.00119	0.000873173	0.00126	0.00124	0.00126	0.000829137	0.00126	0.00173	0.00143	0.00159	0.00154	0.000940148	0.00156	0.000472268	0.000430777	0.00102	0.00187	0.00132	0.00182	0.000877126	0.00152	0.0017	0.00173	0.00211	0.0013	0.0018	0.00186	0.00216	0.00154	0.00177	0.00194	0.00173	0.00238	0.00243	0.002	0.00203	0.00193	0.00208	0.00263	0.00232	0.00237	0.00206	0.00238	0.00247	0.00229	0.00252
473.5	0.000670744	0.000358673	0.000665384	0.000826523	0.001	0.00168	0.00118	0.000812054	0.000961023	0.000759415	0.0015	0.000667624	0.00202	0.00134	0.00136	0.00071834	0.00038695	0.000419424	0.00127	0.00154	0.00162	0.00169	0.00119	0.00134	0.00158	0.00194	0.00165	0.000905544	0.00167	0.0016	0.0016	0.00181	0.00181	0.00177	0.00189	0.00192	0.00185	0.0023	0.00181	0.00197	0.00201	0.00246	0.00216	0.00168	0.00188	0.00291	0.00288	0.00227	0.00149
474	0.000866599	0.000682846	0.000996614	0.000621127	0.000797383	0.00108	0.00103	0.0008713	0.00123	0.00107	0.00116	0.000577033	0.00153	0.00126	0.00154	0.0002435	0.000250395	0.000718466	0.00133	0.00124	0.000931492	0.00183	0.00176	0.000934582	0.00154	0.0021	0.0012	0.000878026	0.00123	0.00204	0.00121	0.00154	0.00173	0.00183	0.00206	0.00192	0.00192	0.00233	0.00178	0.0022	0.00227	0.00188	0.00193	0.0015	0.00196	0.0023	0.00228	0.00217	0.00162
474.5	0.000742844	0.000865498	0.00097616	0.000771218	0.000665654	0.000466046	0.000933057	0.00129	0.00133	0.00164	0.00109	0.00107	0.000787344	0.00151	0.00137	0.000564534	0.000355857	0.00108	0.00146	0.00119	0.000337819	0.00181	0.00193	0.000894052	0.00162	0.002	0.00123	0.00112	0.00105	0.00245	0.00132	0.00129	0.00185	0.00222	0.00198	0.00205	0.00221	0.00209	0.00204	0.00236	0.00231	0.00145	0.00176	0.00197	0.00226	0.00148	0.00167	0.00224	0.00241
475	0.000500051	0.000488585	0.000751629	0.00104	0.00090116	0.00080392	0.000932193	0.00141	0.00103	0.00148	0.00123	0.00136	0.000601515	0.00178	0.000961944	0.00128	0.000783948	0.00111	0.00185	0.00127	0.000970479	0.00115	0.0013	0.00146	0.00184	0.00157	0.0017	0.00132	0.00153	0.00188	0.0018	0.00165	0.0023	0.00267	0.00151	0.00173	0.00202	0.00177	0.00227	0.00226	0.00163	0.00169	0.0017	0.00264	0.00243	0.00172	0.00214	0.00257	0.00253
475.5	0.000256532	0.000251142	0.000451294	0.00101	0.000982458	0.000783259	0.000716555	0.00115	0.000904569	0.000943153	0.00114	0.00134	0.000446241	0.00146	0.000733845	0.00137	0.000910218	0.00066889	0.00184	0.00133	0.00162	0.00105	0.00101	0.00138	0.00185	0.00132	0.00177	0.00142	0.00177	0.00145	0.00178	0.00158	0.00218	0.00234	0.0012	0.00166	0.00197	0.00159	0.00215	0.00225	0.00132	0.00199	0.00173	0.00265	0.00219	0.00199	0.00215	0.00234	0.00221
476	9.64141e-05	0.000352772	0.000201342	0.000712766	0.000832473	0.000208146	0.000434157	0.000768251	0.00104	0.000660189	0.000887007	0.0011	0.000294454	0.000858017	0.000798144	0.000857467	0.000611832	0.000149176	0.00125	0.00125	0.00161	0.00155	0.00144	0.000618826	0.00153	0.0014	0.0013	0.00146	0.00156	0.00152	0.00133	0.00104	0.00162	0.00145	0.00128	0.00205	0.00208	0.00157	0.00172	0.00237	0.00175	0.00206	0.00185	0.00204	0.00174	0.00176	0.00144	0.00174	0.00191
476.5	7.85199e-05	0.000282644	0.000115795	0.000597464	0.000933025	0.000346728	0.000697642	0.000632092	0.000866626	0.00109	0.00109	0.000807398	0.000779593	0.00111	0.000901218	0.00086521	0.000399325	0.000270841	0.000571187	0.000985804	0.00132	0.0013	0.00179	0.000593155	0.0011	0.00145	0.00106	0.00148	0.0016	0.00136	0.00151	0.00114	0.00187	0.00129	0.0015	0.00233	0.0016	0.00153	0.00141	0.00223	0.00217	0.00211	0.00203	0.00175	0.00172	0.00157	0.00154	0.00206	0.002
477	0.00013512	3.47862e-05	0.000103392	0.000639181	0.000953485	0.000567878	0.00101	0.000606982	0.000402069	0.00101	0.00106	0.000478131	0.00103	0.00133	0.000859043	0.00106	0.000312171	0.000521653	0.000163146	0.000619161	0.00102	0.000580278	0.00158	0.000811568	0.000664346	0.0013	0.00101	0.00135	0.00139	0.00131	0.00155	0.00134	0.0021	0.0013	0.00158	0.00202	0.000992261	0.00135	0.00138	0.00185	0.00219	0.0017	0.00205	0.00179	0.00178	0.00157	0.00207	0.00236	0.0023
477.5	0.000120211	-0.000213746	4.74554e-06	0.000587507	0.000492996	-5.10214e-05	0.000725299	0.00039492	-2.26289e-05	-0.000467303	0.000119805	0.000109907	0.000184872	0.000487541	0.000671954	0.000723602	0.000168013	0.000215297	0.000186204	0.000270788	0.000828283	0.000167143	0.000856867	0.000397408	0.000322887	0.000965677	0.000814451	0.000970323	0.000550627	0.00175	0.000574534	0.000864483	0.00127	0.000722313	0.00133	0.0012	0.000957094	0.000985197	0.00148	0.00139	0.00168	0.000669216	0.00165	0.00174	0.00142	0.00165	0.0021	0.00151	0.0024
478	-0.000147192	-0.000523246	-0.000242857	0.000271205	0.000110051	-0.000523411	0.000317541	-1.77068e-05	-9.13887e-05	-0.000969803	-0.000570664	-0.000142446	-0.000363869	-0.000139698	0.000725784	0.000158634	-0.000148362	-7.93524e-05	0.000440735	-6.52829e-05	0.000603487	-5.77946e-05	0.000520487	0.000132382	0.000429407	0.000684296	0.00040887	0.000639209	0.000425189	0.00149	-8.77876e-05	0.000548572	0.000582885	0.000859682	0.000950188	0.00127	0.00102	0.000507232	0.00116	0.000939396	0.000852427	0.00041617	0.00095378	0.00135	0.00125	0.00146	0.00185	0.000836769	0.00207
478.5	-0.000555854	-0.000825743	-0.000551387	-0.0002226	7.39654e-05	-0.000394843	0.000135439	-0.0002322	8.21203e-05	-7.76256e-05	-0.000485379	-0.000181869	-0.000203651	-7.17347e-05	0.000848803	-0.000121154	-0.000458267	-0.000163656	0.000745026	-0.000292694	0.000318291	-0.000266068	0.000695332	0.000397403	0.000716148	0.000580227	5.88312e-05	0.000519389	0.00104	0.000423634	0.000141735	0.000752202	0.000578717	0.00159	0.000727522	0.002	0.000908859	0.000259346	0.000588039	0.000632297	0.000304295	0.00106	0.000395514	0.000805372	0.00135	0.00106	0.00162	0.000952726	0.0014
479	-0.000693588	-0.0008822	-0.000682345	-0.000533588	0.000137683	-0.000179639	0.000111835	0.000390631	-2.19536e-05	6.3559e-05	-0.000160472	-1.49165e-05	-0.000299216	-0.000127473	0.000332499	0.000317787	-0.000339372	-0.000439856	0.000997019	-0.000176556	0.000117765	-0.000441726	0.000570353	0.000798481	0.000329622	0.000576759	0.000280475	0.000553037	0.000785581	-0.000150038	0.000585729	0.000984466	0.000635471	0.00103	0.000899387	0.00138	0.000806997	0.000751823	0.000737399	0.00063508	0.000803341	0.00116	0.00064109	0.000675668	0.00115	0.000977578	0.00152	0.00117	0.000861543
479.5	-0.000513226	-0.000730772	-0.000447833	-0.000380546	7.6219e-05	-0.000210082	-5.12941e-05	0.000941505	-0.000268092	-2.63704e-05	2.18361e-05	0.000222396	-0.000281561	-0.000262897	1.41631e-05	0.000794065	-8.95222e-05	-0.00064874	0.000981574	0.000385933	5.91612e-05	-0.000168846	0.000583605	0.00109	-0.000152662	0.000364327	0.000731668	0.000822238	0.000361717	0.000150116	0.000742932	0.00103	0.000651513	6.11511e-06	0.00131	0.000597465	0.000699023	0.00125	0.00118	0.000639196	0.0015	0.00101	0.00122	0.000884022	0.00103	0.00102	0.00141	0.00117	0.000804006
480	-0.000235834	-0.000494108	9.01734e-05	0.000200168	-0.000109143	-0.000454185	-0.000384447	0.000445637	-0.000292329	0.000732125	-3.07973e-05	0.000390921	0.000438978	-0.000153167	0.00075257	0.000581737	-0.000135539	-0.000398556	0.000635219	0.00115	0.000137344	0.00072109	0.00121	0.00118	8.3206e-05	-0.000130821	0.000868157	0.00124	0.000856598	0.00096188	0.000445169	0.000957252	0.000767281	0.000116587	0.00161	0.00123	0.000610806	0.000946021	0.00119	0.000411258	0.00136	0.00135	0.00139	0.00106	0.00143	0.0009259	0.00111	0.001	0.00131
480.5	-0.000287045	-0.000123656	0.000262139	0.000413296	0.000144376	-0.000180495	0.000111069	1.28708e-05	-6.02785e-05	0.00103	0.000137173	0.000534912	0.00108	4.64677e-06	0.00122	0.000450151	-0.000206051	7.79408e-05	0.000486982	0.00111	0.000300567	0.00115	0.00122	0.00112	0.000419629	-2.05048e-05	0.000849591	0.00105	0.00112	0.00121	0.000157604	0.0011	0.000992408	0.00105	0.00149	0.00147	0.000977179	0.000673846	0.00123	0.000602978	0.00118	0.00168	0.00132	0.000950961	0.00154	0.00128	0.000763208	0.00121	0.00174
481	-0.00063053	0.000213279	4.25555e-06	0.000146146	0.000659458	0.000545023	0.00113	-3.07972e-05	0.000282884	0.000439559	0.000592792	0.000559514	0.00113	0.000167681	0.000917265	0.000601601	-6.9271e-05	0.000425093	0.000692905	0.000487767	0.000413839	0.000774584	0.000503358	0.00099607	0.000515351	0.000724546	0.000857872	0.00030582	0.000837078	0.000828709	0.000304379	0.00142	0.00115	0.00187	0.00115	0.000872805	0.00162	0.000893405	0.00158	0.00111	0.0014	0.0017	0.00124	0.000760887	0.00118	0.00199	0.000591003	0.00165	0.00173
481.5	-0.000703338	0.000153318	-9.68238e-07	0.000146748	0.000439607	0.000699222	0.000888443	-0.000528968	0.000488947	-1.63548e-05	0.000888711	0.000247047	0.000689748	0.000535192	0.000715184	0.000374117	0.000276766	0.000327997	0.000876237	0.000775171	0.000295563	0.000302642	0.000449902	0.000852986	0.000631432	0.00107	0.0009463	2.61901e-05	0.00101	0.000940649	0.00102	0.00142	0.000975292	0.00148	0.00128	0.0011	0.00168	0.00129	0.002	0.000934016	0.0016	0.00158	0.0013	0.00107	0.00106	0.0021	0.000801596	0.00143	0.00136
482	-0.000430839	0.00025897	0.000200099	0.000376178	1.05981e-05	0.000427541	0.000248748	-0.000809028	0.000666097	0.000130214	0.00112	0.00011768	0.000392561	0.000901539	0.00074527	0.000105819	0.000518809	5.03767e-05	0.000853953	0.00128	0.000167343	0.000342117	0.000867731	0.00101	0.000852965	0.00131	0.00116	0.000421182	0.00138	0.00127	0.00142	0.00146	0.00109	0.00074445	0.00148	0.00167	0.0015	0.0015	0.00211	0.000756505	0.00148	0.00156	0.0015	0.00155	0.00131	0.00176	0.00127	0.00116	0.00141
482.5	-3.54525e-05	0.000928565	0.000303812	0.000497263	0.000193538	0.000332447	0.000570963	-6.46181e-05	0.000953603	0.000777422	0.0014	0.000619352	0.000728532	0.000981262	0.00077989	0.000321194	0.000421743	1.61366e-05	0.000701512	0.000950494	0.000335085	0.001	0.00101	0.00153	0.00115	0.00188	0.00142	0.00119	0.00137	0.00115	0.000843272	0.00193	0.00194	0.000933149	0.00124	0.00155	0.00168	0.00139	0.00174	0.00149	0.00113	0.00182	0.00177	0.00167	0.00165	0.00153	0.00169	0.00165	0.00227
483	0.000167274	0.000721801	0.000392283	0.000535391	0.000352241	0.000515676	0.000695434	0.000577324	0.00104	0.00112	0.00113	0.000892481	0.0011	0.000881146	0.000721755	0.000537289	0.000422439	0.000243124	0.000899925	0.00104	0.000735853	0.00121	0.000975652	0.00137	0.00148	0.00174	0.0014	0.00186	0.00147	0.000821714	0.000849269	0.00195	0.00206	0.0015	0.00149	0.00131	0.00165	0.00152	0.00139	0.00216	0.00143	0.00233	0.00196	0.00174	0.00172	0.00155	0.0017	0.00193	0.0024
483.5	8.90425e-05	-0.000307089	0.00039832	0.000454452	0.000272523	0.000686741	0.00018874	0.00057582	0.000788521	0.000797987	0.000325639	0.000562927	0.00103	0.000667041	0.000543284	0.000409403	0.000565209	0.000392979	0.00122	0.00142	0.00102	0.000757521	0.000883556	0.000465232	0.00155	0.000836884	0.00103	0.00192	0.0016	0.000658765	0.00148	0.00129	0.00121	0.0018	0.00214	0.00126	0.00138	0.0019	0.00125	0.00215	0.00207	0.00254	0.00192	0.00175	0.00147	0.00162	0.00131	0.00156	0.00165
484	-7.81297e-05	-0.00029519	5.47711e-05	0.000108438	0.000443482	0.000332997	-8.33238e-05	0.000472865	0.000347953	0.000166807	-0.000152327	0.000119714	0.000548595	0.000301853	0.000272695	2.56827e-05	0.00037792	-6.82994e-05	0.000717304	0.000264653	0.000703065	0.000574507	0.00067307	-1.40363e-05	0.000934228	0.000389504	0.000644507	0.00108	0.000933288	0.000825266	0.000882583	0.000629223	0.000807298	0.00156	0.00174	0.00102	0.00157	0.00186	0.001	0.00168	0.00146	0.00165	0.00154	0.00119	0.00119	0.00134	0.000924466	0.00114	0.00165
484.5	-0.000173139	9.57196e-05	-0.000406531	-0.000268761	0.000427092	-8.19919e-05	-6.19833e-05	0.000469046	8.57048e-05	-0.000352376	-9.51542e-05	0.000138089	0.000221137	7.55642e-05	1.69862e-05	-0.000125361	0.000108095	-0.000655891	-4.03753e-05	-0.000804401	0.000397375	0.000402214	0.000461643	-3.39825e-05	0.000185067	0.000384938	0.000383658	0.00026695	4.54638e-05	0.000824935	7.65374e-05	0.000345692	0.00090481	0.00128	0.000881342	0.0006705	0.00162	0.0014	0.000750074	0.00128	0.000773718	0.000998524	0.00116	0.000508927	0.000981553	0.000958859	0.000812953	0.00109	0.00184
485	-0.000182233	-0.000414785	-0.000582479	-0.000332095	-0.000174944	2.63586e-05	-3.8489e-05	0.000490851	0.000194331	-0.000456108	0.000226365	0.000690347	0.000395789	0.000240941	-7.4417e-05	0.000230326	0.000104516	-0.000696331	-0.000140982	5.94173e-05	0.00068727	-0.000133128	0.000402715	-9.50392e-06	1.13633e-05	0.000370997	0.000341926	0.00037344	-0.000132336	0.000342232	0.000552832	0.000487568	0.000973747	0.0014	0.000689173	0.000529645	0.000934024	0.000919753	0.000740018	0.00136	0.00143	0.00184	0.00118	0.000435503	0.000916857	0.000847393	0.00101	0.00147	0.00126
485.5	-0.000410099	-0.00117	-0.000427189	-7.1245e-05	-0.000426798	0.000170798	-6.67636e-05	0.000292912	0.000129972	-0.000346421	0.00021255	0.000550618	7.58365e-05	0.000457314	7.50354e-05	0.000304299	-3.79584e-05	-0.000513912	-1.4502e-05	0.000503126	0.00068767	-0.000192847	0.00044375	2.91952e-05	0.000119054	0.000443583	0.000616332	0.000476611	0.000195101	0.000343006	0.00105	0.00070389	0.000916331	0.00123	0.00092417	0.000738286	0.000581342	0.000788787	0.000982076	0.00146	0.00167	0.00221	0.00153	0.00104	0.00115	0.000744593	0.00113	0.00148	0.000959634
486	-0.000724002	-0.0015	-0.000266469	0.000176131	-0.000255357	6.30685e-05	-9.76943e-05	-2.51698e-05	-0.000174795	-0.000176164	-0.000124051	-0.000125719	-0.000539069	0.000542008	0.000245978	2.91172e-05	-0.000363562	-0.000297722	2.72951e-05	-2.26357e-05	0.000363665	0.000130061	0.000431931	8.65945e-05	0.000151959	0.000500216	0.000786305	0.000287338	0.00048773	0.000753167	0.000974322	0.000793096	0.00080342	0.000756295	0.00118	0.000953413	0.000719894	0.000841897	0.00118	0.00137	0.00116	0.00156	0.00176	0.00162	0.00141	0.00061072	0.0011	0.00113	0.00114
486.5	-0.000721626	-0.00123	-0.000496347	1.4296e-05	-0.000352431	-0.000229895	-4.05376e-05	-0.000182622	-0.000389224	0.000109863	-0.000366851	-0.000197591	-0.000368845	0.000588793	0.000128947	-2.92535e-05	-0.000614319	0.000130789	5.90577e-05	-0.000137686	0.000431576	1.92537e-05	0.000208495	0.000171191	-2.22932e-05	0.000266617	0.000186263	0.000269146	0.000336204	0.000697347	0.000695256	0.000792962	0.000730304	0.00055556	0.00131	0.000661397	0.000625034	0.000605991	0.000972588	0.00111	0.001	0.000793716	0.00135	0.0013	0.00124	0.000652929	0.0012	0.000963551	0.00117
487	-0.000388763	-0.000431929	-0.000407451	-0.000167045	-0.000437796	-0.000139971	0.000260855	-2.56149e-05	-0.000281523	0.000424969	-0.000272579	0.000321659	0.000362984	0.000799945	0.000183404	0.000320894	-0.000607174	0.000640194	0.000314675	0.00053128	0.000681324	-0.000141718	7.82597e-05	0.000452958	0.000162148	0.00021438	-0.000443101	0.000477851	0.0001568	0.000490155	0.000607531	0.00083072	0.000846852	0.000855206	0.00136	0.000593079	0.000580828	0.000579023	0.000730669	0.000840839	0.00122	0.000446053	0.000787742	0.000706827	0.000985863	0.000921747	0.00118	0.00108	0.00123
487.5	-2.66414e-06	0.000362289	0.000763369	0.00024336	2.90187e-05	0.000847899	0.000791139	0.000478173	0.000236448	0.000454544	0.000294622	0.000764863	0.000717752	0.00123	0.001	0.000897893	-0.000163011	0.0007105	0.000886672	0.00157	0.000522382	0.000473975	0.000504758	0.000959972	0.00125	0.00098698	0.000219267	0.000736718	0.000575356	0.00080828	0.00106	0.00103	0.00128	0.00156	0.00135	0.00169	0.00119	0.00149	0.00112	0.00086897	0.00142	0.00108	0.00107	0.00106	0.00127	0.00133	0.000792897	0.00139	0.0017
488	-8.31494e-06	0.000573981	0.00073258	0.000362772	0.000137697	0.000982188	0.000872612	0.000738144	0.000314875	0.000182085	0.000689628	0.000458434	0.000595571	0.00117	0.00146	0.000759002	0.000308814	0.00029872	0.00101	0.00137	0.000269659	0.00123	0.000802846	0.00102	0.00155	0.00141	0.000662888	0.00083241	0.000625045	0.000830351	0.00129	0.00122	0.00166	0.00158	0.00117	0.0019	0.0017	0.00201	0.00154	0.00102	0.00164	0.00177	0.00145	0.00137	0.00129	0.00173	0.000864334	0.00151	0.00196
488.5	-0.000251956	0.000360917	-0.000763759	1.03997e-05	-9.60924e-05	1.27024e-05	0.000617652	0.000678212	-2.99419e-05	4.14897e-05	0.000757435	-0.000138566	0.000418635	0.000644068	0.00114	2.21993e-05	0.000613615	-5.31186e-05	0.000608245	0.000287125	0.000270651	0.00146	0.00065811	0.000690215	0.000869395	0.00108	0.000245542	0.000776858	0.000214154	0.000556591	0.00109	0.00125	0.00172	0.000912384	0.00101	0.000881759	0.00174	0.00158	0.00154	0.00114	0.00182	0.00182	0.00157	0.00105	0.000915693	0.00199	0.00161	0.00146	0.00179
489	-1.90929e-05	0.000479725	-0.00093093	0.00020911	0.000669898	-4.53316e-05	0.00104	0.000906309	0.00032179	0.000660443	0.00104	0.000399051	0.00066445	0.000608458	0.000895639	5.6936e-05	0.000936489	0.000433219	0.000569151	0.000746576	0.00052944	0.00107	0.000567833	0.000959527	0.00122	0.00103	0.000272557	0.000800839	0.000643384	0.00123	0.00124	0.00108	0.00143	0.000944726	0.0013	0.00102	0.00179	0.00115	0.00134	0.00131	0.00158	0.00149	0.00205	0.000854955	0.0012	0.00196	0.00216	0.00164	0.0017
489.5	0.000189169	0.00055742	-3.90251e-05	0.000523423	0.00137	0.00050007	0.00148	0.00115	0.00057008	0.00111	0.00107	0.00101	0.000641387	0.000988912	0.000675118	0.000501903	0.000938326	0.000811691	0.000677547	0.00157	0.000737439	0.000625368	0.000699918	0.00146	0.00169	0.00133	0.000619434	0.000982228	0.00131	0.00169	0.00162	0.000906226	0.00122	0.00137	0.00167	0.00168	0.00174	0.00117	0.00121	0.00132	0.00116	0.00128	0.00243	0.00106	0.00155	0.00151	0.00214	0.0017	0.00171
490	-0.00015993	0.000161883	0.000546187	0.000267075	0.00072296	0.00055525	0.00107	0.000950423	-0.000120658	0.000515212	0.000361193	0.000449065	-8.01982e-05	0.00128	0.000310038	0.0005167	0.000460525	0.000188197	0.000525118	0.000952681	0.000711621	0.000737028	0.00103	0.0015	0.00088873	0.00156	0.000706095	0.00129	0.00119	0.000748168	0.00178	0.000917376	0.00149	0.00146	0.00157	0.00144	0.00145	0.00161	0.00126	0.0011	0.00102	0.00152	0.00213	0.00156	0.00122	0.000897666	0.00167	0.00127	0.00168
490.5	8.95331e-05	0.000363695	0.00106	0.000242942	0.000285161	0.000367003	0.000786832	0.000688223	0.000143853	0.000425146	-3.60435e-05	0.000491328	0.000463692	0.00133	0.000681367	0.000510542	0.000612394	0.00026758	0.000805364	0.00079534	0.00101	0.00113	0.00153	0.00141	0.000465684	0.00143	0.000910025	0.00165	0.000998041	0.000689502	0.00173	0.00117	0.00193	0.00184	0.00132	0.00141	0.00156	0.00198	0.00118	0.00141	0.00154	0.00188	0.00185	0.00189	0.00133	0.00144	0.00143	0.00109	0.00168
491	0.000946597	0.00116	0.00154	0.000735029	0.000746446	0.000338487	0.00108	0.000802871	0.00141	0.00108	0.000397519	0.00131	0.00208	0.00123	0.00159	0.000761004	0.00127	0.00124	0.00141	0.00155	0.00152	0.00144	0.00186	0.00144	0.00101	0.00105	0.00129	0.00185	0.0012	0.00185	0.00158	0.00149	0.00212	0.00239	0.0012	0.00187	0.00206	0.002	0.00102	0.00211	0.00236	0.00205	0.00188	0.00189	0.00196	0.00276	0.00161	0.00144	0.00185
491.5	0.000875598	0.00109	0.00149	0.0011	0.00116	0.000697023	0.00134	0.0015	0.00119	0.000839187	0.00119	0.000786595	0.00182	0.00126	0.0015	0.00108	0.000807089	0.00115	0.00121	0.00138	0.00129	0.00137	0.00142	0.00147	0.0013	0.00089915	0.00133	0.00162	0.00161	0.00181	0.00144	0.00151	0.00168	0.00198	0.00125	0.00175	0.00203	0.00174	0.00122	0.00201	0.00231	0.00196	0.00184	0.00178	0.00171	0.00248	0.00175	0.00186	0.00227
492	0.000431033	0.000546723	0.000800495	0.000965644	0.00106	0.000985395	0.00105	0.00172	0.000112606	0.000187236	0.00163	1.02692e-05	0.000537211	0.00117	0.000919583	0.00103	0.000127176	0.000441222	0.00077708	0.000480656	0.000899096	0.00115	0.000744458	0.00118	0.00118	0.000917405	0.000885545	0.00121	0.00171	0.00118	0.00118	0.00148	0.00121	0.00124	0.00135	0.0014	0.00159	0.00136	0.00158	0.00152	0.00174	0.0017	0.00181	0.00152	0.00111	0.00124	0.00158	0.00186	0.00238
492.5	0.000644466	0.000456562	-0.000135112	0.000371274	0.000549807	0.000713053	0.000185649	0.000650004	-0.000166066	0.000223738	0.00127	0.000634373	0.000317451	0.000703103	0.000908364	0.000424531	0.000628268	0.0003619	0.000989186	-7.31818e-05	0.00113	0.00105	0.000633382	0.000505614	0.000965047	0.000872977	0.000303149	0.00101	0.00124	0.00139	0.000791582	0.00165	0.00139	0.00121	0.00128	0.00152	0.00119	0.000974714	0.00167	0.00147	0.00149	0.00142	0.00195	0.0011	0.00118	0.000765679	0.00115	0.0013	0.00174
493	0.000583364	0.000260341	-0.000359712	2.224e-05	0.000449844	0.000347726	-0.000133462	0.000219708	6.35107e-06	0.000490485	0.000807853	0.000869164	0.000632026	0.000356669	0.000816041	0.000147655	0.00112	0.000523058	0.00084917	-0.000103931	0.00102	0.000741014	0.000688622	0.000366116	0.000595355	0.000956793	0.000655109	0.000893068	0.000922649	0.00131	0.000859493	0.0015	0.00148	0.00128	0.000830771	0.00152	0.000560391	0.000548282	0.00138	0.0014	0.00152	0.00131	0.00181	0.000982682	0.00116	0.00101	0.00105	0.000823772	0.00134
493.5	8.66178e-05	-7.51171e-05	0.000121577	0.000208532	0.000695525	0.00027203	0.000325746	0.000907698	0.000253239	0.000614824	0.000681987	0.000203038	0.000849549	0.000585479	0.000413491	0.000415099	0.000932165	0.000425043	0.000159506	0.000288934	0.000501347	0.000438566	0.00071305	0.000896534	0.000331459	0.00106	0.00157	0.00074466	0.001	0.000698072	0.0013	0.00111	0.00122	0.00116	0.000362048	0.00122	-7.02883e-06	0.000276896	0.00107	0.00118	0.00159	0.00141	0.00137	0.00128	0.000764269	0.00136	0.00136	0.00081228	0.00149
494	0.00018552	0.00020769	0.000194142	0.000585858	0.000218756	0.000524142	0.000619634	0.00107	0.000577734	0.000665437	0.000797763	0.000204418	0.000816565	0.0015	0.000277261	0.000504156	0.000543716	-0.000112728	-6.10306e-05	0.000871152	0.000709507	0.000927932	0.000941109	0.0012	0.000799313	0.000731372	0.00111	0.000640461	0.001	0.000711106	0.00123	0.00136	0.00111	0.00121	0.000744312	0.00117	0.000454144	0.000597468	0.00135	0.00126	0.00151	0.00163	0.00118	0.0016	0.000627393	0.00106	0.00148	0.00113	0.00147
494.5	0.000532498	0.000426954	-9.98035e-05	0.000597481	-0.000152628	0.000711245	0.000415372	0.000412646	0.000616856	0.000677044	0.000824194	0.000800583	0.000559265	0.00181	0.000337665	0.000328118	0.000399795	-0.000431092	-4.8537e-05	0.00115	0.000920302	0.00133	0.000974098	0.00107	0.00132	0.00039976	6.0626e-05	0.000837801	0.000900832	0.00109	0.000763503	0.00155	0.00112	0.0012	0.00122	0.00121	0.00135	0.000915944	0.00167	0.00142	0.00132	0.00148	0.00111	0.00162	0.000834003	0.000510931	0.00142	0.00139	0.00117
495	0.000369383	-0.000254546	-0.000203913	1.92737e-05	0.000662717	0.000484479	-4.3693e-05	-0.000443465	0.000145764	0.000654093	0.000547457	0.00114	0.000278017	0.000534033	0.00035028	0.000164121	0.000629838	1.17254e-05	-0.000279975	0.000779791	0.00016426	0.000608217	0.000443817	0.000763825	0.00102	0.000584338	2.04592e-05	0.00141	0.00085988	0.0011	0.000468278	0.000847166	0.00105	0.000817461	0.000832434	0.00104	0.00166	0.000578327	0.00127	0.0013	0.00115	0.00078594	0.000955682	0.00128	0.00112	0.000435149	0.00136	0.00127	0.000900434
495.5	8.03908e-06	-0.000750704	6.14552e-05	-5.59668e-05	0.00138	0.000316181	0.000164882	-0.00042853	-4.4234e-06	0.00060081	0.000453663	0.000796549	0.000433398	-2.11413e-05	0.000614671	0.000303896	0.000544018	7.20181e-05	9.03124e-05	0.000384435	-0.000170177	3.50482e-07	0.000138129	0.000682287	0.00060877	0.000585527	0.000461723	0.00161	0.000780003	0.000899476	0.000569432	0.000516698	0.00108	0.000615562	0.000769129	0.000949015	0.0017	0.000445801	0.00089852	0.00124	0.00106	0.000783368	0.00128	0.00126	0.00107	0.000730173	0.000997527	0.00113	0.00106
496	-0.000206296	-0.000507061	0.000431374	0.000479089	0.00121	0.00046443	0.000822244	0.000416809	0.000495231	0.000511272	0.000689349	0.000148823	0.000851559	0.000716547	0.00105	0.000607957	0.000126174	-0.000269053	0.000879279	0.000365334	0.00044482	0.0002279	0.000399519	0.000846341	0.000633939	0.000282652	0.000764641	0.00116	0.000720588	0.000880068	0.000925747	0.00106	0.00127	0.000841084	0.00125	0.00108	0.00161	0.000771395	0.000869276	0.00133	0.00107	0.00153	0.00194	0.00159	0.000872934	0.00103	0.000548952	0.00122	0.0015
496.5	-0.000196448	-5.24203e-05	0.00032409	0.000434526	0.000612632	0.000723058	0.000489344	0.000792129	0.0011	0.000364301	0.00084193	0.000224859	0.000712099	0.000788157	0.0011	0.000536854	0.000209086	0.000389308	0.000660159	0.000607764	0.001	0.000796994	0.000758276	0.000830705	0.000963143	0.000417045	0.000758839	0.000595527	0.000907811	0.00132	0.0011	0.00157	0.00139	0.00117	0.00107	0.00124	0.00115	0.000825257	0.000730605	0.00118	0.00108	0.00155	0.00188	0.00149	0.00126	0.000973304	0.000763078	0.0015	0.00147
497	-0.000176526	0.000206612	1.79345e-05	7.512e-05	0.000130525	0.000810532	1.50644e-06	0.000609228	0.0011	0.000129311	0.000577537	0.000801637	0.000461689	0.00052169	0.000905709	0.000413695	0.000515109	0.000888244	0.000208155	0.000765024	0.000850562	0.00087931	0.000714664	0.00074563	0.00107	0.000826499	0.000549562	0.000500802	0.000933259	0.00164	0.00104	0.00133	0.00119	0.00111	0.000569976	0.00127	0.000596578	0.000700025	0.000803403	0.000861819	0.000998866	0.00113	0.00118	0.00111	0.00157	0.000770471	0.00121	0.00174	0.00115
497.5	-0.000289543	0.000171129	9.69052e-06	8.50823e-05	0.000136403	0.000601795	0.000522381	0.000376305	0.000228015	-8.19762e-05	-7.60851e-05	0.00113	0.000752427	0.000901785	0.000813364	0.000723847	0.00049721	-9.56861e-05	0.000676093	0.000624556	1.36131e-05	0.000168682	0.000107647	0.000857002	0.000679736	0.00107	0.000383478	0.00108	0.000517275	0.00126	0.000889693	0.000383204	0.000665198	0.000574378	0.000544434	0.00118	0.000482642	0.000796453	0.00139	0.000672554	0.000856362	0.00112	0.000538159	0.000914197	0.00104	0.000829577	0.00128	0.0017	0.00103
498	-9.09887e-05	0.000381773	0.000183801	0.000192196	0.000431504	0.000513005	0.000818605	0.000528834	-9.14329e-05	0.000255287	-0.000166412	0.000746567	0.0009646	0.00133	0.000659245	0.00114	0.000471417	-0.000528911	0.00107	0.000659897	-0.000157328	0.000286706	-0.000218952	0.00107	0.000842811	0.00123	0.000574467	0.00139	0.000682563	0.000781817	0.000840464	0.000515724	0.000589982	0.000894513	0.000852154	0.00131	0.00118	0.00115	0.00151	0.000840173	0.00106	0.00121	0.000788901	0.00107	0.00064046	0.00121	0.00157	0.00153	0.00122
498.5	0.000205317	0.000707828	0.000317974	9.77813e-05	0.000636344	0.000580498	0.000496633	0.00095104	0.000394625	0.000726769	0.000414973	-4.65328e-07	0.000719364	0.00117	0.000411751	0.00125	0.000550601	0.000171579	0.000882231	0.000886451	0.000394281	0.0012	7.44904e-05	0.00106	0.00149	0.00128	0.00101	0.00113	0.00132	0.000578528	0.000908133	0.00165	0.00101	0.00185	0.00111	0.00144	0.002	0.00146	0.000876006	0.00112	0.00144	0.00119	0.00154	0.00128	0.000808207	0.0016	0.00188	0.00118	0.00147
499	-0.00029081	0.000289103	0.000254754	-0.000242362	0.000385248	0.000353771	0.000536342	0.000992723	0.000391039	7.16629e-05	0.000699058	-0.000124736	0.000247726	0.000240004	0.000268696	0.000784785	0.000466433	0.000357898	0.000645275	0.00073308	0.000191956	0.000870802	0.000524171	0.000453815	0.00123	0.000969274	0.00114	0.000870784	0.00102	0.000503763	0.000944405	0.00149	0.00108	0.00149	0.000979858	0.000859115	0.00145	0.00125	0.000239069	0.000861091	0.00125	0.00116	0.00125	0.000988778	0.000935153	0.00145	0.0011	0.000434528	0.00129
499.5	-0.000878568	-0.000351505	0.000145462	-0.000341546	-0.000120908	1.57293e-06	0.000711215	0.000584328	-8.30608e-05	-0.000532575	0.000527702	-0.000138491	6.29015e-05	-0.000344856	0.000302285	9.21374e-05	0.000327483	2.37891e-05	0.000217712	0.000358918	-0.000111926	-1.80557e-05	0.000815389	-0.000113778	0.000552566	0.000456603	0.000980647	0.000653806	0.000471536	0.000598603	0.000989038	0.00057426	0.000855185	0.000571408	0.000620029	0.000418765	0.000619165	0.000870015	8.37853e-05	0.000493775	0.000781363	0.00109	0.000538363	0.000599221	0.000776921	0.00119	0.000276531	0.000115565	0.000970857
500	-0.000583505	-0.000432199	0.000173328	0.000165432	-0.000411619	-0.000112786	0.000478905	3.43165e-05	-0.000427314	0.00026861	0.000223729	-0.000630034	0.000438908	0.000353814	0.000476659	-0.000292175	0.000303049	-0.000153743	-0.000446037	0.000150723	0.000474414	-1.72174e-05	0.000844128	5.65717e-05	0.000432303	4.98616e-05	0.00074367	0.000391698	0.000759378	0.00088435	0.00106	0.000311144	0.000769326	0.000550314	0.000448956	0.00105	0.000902129	0.000823166	0.000555318	0.000606591	0.000687791	0.000964527	0.000620247	0.000668048	0.000425425	0.00134	0.000652904	0.000872647	0.000916254
[truncated: 20 more columns]

## Sheet: Figure 1g
Time (min)	Sample 1	Sample 2	Sample 3
0	49882.8	64081.5	46121.7
2.5	16187.6	25059.8	20099.8
5	16911.8	22511.8	18590.9
10	15711.1	20541.3	16602.1
15	15021.9	19018.8	15592.1

## Sheet: Figure 1h
Sample 1										Sample 2										Sample 3												Background corrected
		Area	Mean	StDev	Min	Max	IntDen	RawIntDen				Area	Mean	StDev	Min	Max	IntDen	RawIntDen				Area	Mean	StDev	Min	Max	IntDen	RawIntDen				Sample 1			Sample 2			Sample 3			Parts of whole
	Clathrin										Clathrin										Clathrin											IntDen	%		IntDen	%		IntDen	%			%	StDev (%)
Before	1	247.568	96.658	30.301	8	295	23929.3	4883525			1	266.957	97.488	36.3	13	246	26025.1	5311236			1	173.783	99.086	24.438	2	224	17219.5	3514178		Clathrin	Before	23545.3	100		23600.5	100		17030.1	100	Clathrin	Average Singal Removal	69.2235
After	2	247.568	30.859	10.314	0	92.74	7639.6	1.5591e+06			2	266.957	30.895	11.249	2.241	81.886	8247.66	1.6832e+06			2	173.783	31.111	8.595	0.381	72.111	5406.58	1.10338e+06			After	7464.06	31.7009		6919.25	29.3182		5332.19	31.3105		Average Remaining Signal	30.7765	1.27791
																															Signal Removal		68.2991			70.6818			68.6895
	PMP										PMP										PMP
Before	1	253.359	126.037	45.031	6	291	31932.6	6516846			1	271.984	89.18	27.658	14	219	24255.6	4950118			1	164.674	110.677	31.554	3	237	18225.7	3719527		PMP	Before	31096.2	100		21912.5	100		17245.4	100	PMP	Average Singal Removal	41.5332
After	2	253.359	68.657	21.517	3.344	156.016	17395	3.55e+06			2	271.984	55.475	17.38	1.842	126.142	15088.4	3.07926e+06			2	164.674	63.429	16.752	0.109	135.67	10445.1	2.13165e+06			After	17046.1	54.8173		13448.9	61.3753		10210.7	59.2079		Average Remaining Signal	58.4668	3.34124
																															Signal Removal		45.1827			38.6247			40.7921
	Tub										Tub										Tub
Before	1	269.471	612.527	172.703	21	1078	165058	33685304			1	304.035	505.147	218.078	67	1366	153583	31343364			1	164.954	692.458	211.142	6	1307	114223	23310902		Tub	Before	163385	100		147603	100		112428	100	Tub	Average Singal Removal	76.1119
After	2	269.471	150.786	43.963	0.184	385.745	40632.5	8.29235e+06			2	304.035	124.606	46.291	13.126	371.419	37884.5	7.73152e+06			2	164.954	167.895	54.492	-0.063	362.848	27694.9	5.65201e+06			After	39732.1	24.318		34788.1	23.5687		26732.6	23.7776		Average Remaining Signal	23.8881	0.386712
																															Signal Removal		75.682			76.4313			76.2224
	Vim										Vim										Vim
Before	1	244.652	1005.93	421.385	57	2172	246104	50225340			1	265.002	520.608	210.774	29	1508	137962	28155524			1	149.827	868.497	352.546	16	1974	130125	26556020		Vim	Before	242592	100		132250	100		125335	100	Vim	Average Singal Removal	59.2818
After	2	244.652	366.093	129.239	31.866	781.621	89565.4	18278658			2	265.002	241.9	73.474	6.419	570.697	64104	13082450			2	149.827	348.382	114.107	3.053	684.613	52197.1	10652472			After	87832	36.2056		60575.6	45.8037		50316	40.1451		Average Remaining Signal	40.7182	4.82463
																															Signal Removal		63.7944			54.1963			59.8549
	SON										SON										SON
Before	1	23.907	331.332	145.555	135	857	7921.19	1616568			1	21.736	280.187	107.88	104	707	6090.27	1242911			1	23.515	287.145	101.438	132	697	6752.26	1378011		SON	Before	5521.05	100		4515.25	100		6079.57	100	SON	Average Singal Removal	56.8861
After	2	23.907	161.085	52.204	93.897	350.201	3851.08	785935			2	21.736	144.479	42.737	73.337	334.412	3140.45	640908			2	23.515	146.63	39.875	84.184	315.536	3448.02	703677			After	2084.59	37.7572		1919.71	42.5162		2983.15	49.0685		Average Remaining Signal	43.1139	5.67929
																															Signal Removal		62.2428			57.4838			50.9315
	GFP										GFP										GFP
Before	1	42.341	8.833	4.42	0	37	374.012	76329			1	44.419	9.258	3.862	0	33	411.208	83920			1	45.982	8.576	4.195	0	30	394.323	80474		GFP	Before	374.012	100		411.208	100		394.323	100	GFP	Average Singal Removal	4.83266
After	2	42.341	8.495	4.028	-0.147	32.617	359.686	73405.4			2	44.419	8.731	3.299	0.624	30.21	387.802	79143.2			2	45.982	8.149	3.667	-0.153	27.33	374.703	76469.9			After	359.686	96.1696		387.802	94.308		374.703	95.0244		Average Remaining Signal	95.1673	0.939023
																															Signal Removal		3.83036			5.69201			4.97562
	Background
		Area	Mean	StDev	Min	Max	IntDen	RawIntDen				Area	Mean	StDev	Min	Max	IntDen	RawIntDen				Area	Mean	StDev	Min	Max	IntDen	RawIntDen
	Clathrin										Clathrin										Clathrin
Before	1	1030.32	0.373	0.438	0	8.352	383.994	78366			1	1030.32	2.353	2.29	0	17.182	2424.58	494812			1	1030.32	0.184	0.216	0	1.727	189.413	38655.7
After	2	1030.32	0.17	0.247	-0.043	3	175.541	35824.7			2	1030.32	1.289	1.256	-0.046	8.644	1328.41	271105			2	1030.32	0.072	0.113	-0.035	0.784	74.384	15180.4
	PMP										PMP										PMP
Before	1	1030.32	0.812	0.535	0	11.793	836.396	170693			1	1030.32	2.274	1.55	1.15e-05	21.455	2343.11	478185			1	1030.32	0.951	0.453	0	5.981	980.244	200050
After	2	1030.32	0.339	0.404	-0.031	6.856	348.944	71213			2	1030.32	1.591	1.333	-0.034	10.743	1639.55	334601			2	1030.32	0.228	0.331	-0.029	4.27	234.45	47847
	Tub										Tub										Tub
Before	1	1030.32	1.623	1.617	0	56.917	1672.59	341345			1	1030.32	5.803	8.275	0	183.162	5979.26	1.22026e+06			1	1030.32	1.743	0.95	0	9.39	1795.43	366415
After	2	1030.32	0.874	0.667	0	16.202	900.394	183754			2	1030.32	3.005	3.611	0	40.385	3096.34	631906			2	1030.32	0.934	0.493	0	4.589	962.225	196372
	Vim										Vim										Vim
Before	1	1030.32	3.409	2.303	0	33.521	3512.26	716788			1	1030.32	5.544	4.997	0	69.004	5711.68	1.16565e+06			1	1030.32	4.648	2.034	0	23.289	4789.1	977367
After	2	1030.32	1.682	1.164	0	17.999	1733.47	353769			2	1030.32	3.425	3.044	0	36.021	3528.4	720082			2	1030.32	1.826	0.918	0	12.152	1881.1	383897
	SON										SON										SON
Before	1	343.441	6.988	6.078	7.153e-07	89.255	2400.13	489823			1	343.441	4.586	3.741	0.0001459	31.569	1575.02	321432			1	343.441	1.959	1.61	1.097e-05	17.381	672.685	137283
After	2	343.441	5.144	4.306	2.98e-07	59.537	1766.49	360508			2	343.441	3.554	3.029	9.114e-05	23.125	1220.74	249131			2	343.441	1.354	1.314	-0.003	13.204	464.865	94870.4
	GFP										GFP										GFP
Before	1	1048022	0.248	0.277	0	1408	260.255	53113209			1	524011	0.546	0.361	0	2817	286.129	58393706			1	1048022	0.240	0.269	0	1341	251.621	51351230
After	2	1048022	0.268	0.291	-0.070	1470	280.865	57319437			2	524011	0.578	0.378	-0.036	3615	302.849	61805999			2	1048022	0.261	0.277	-0.048	1427	273.227	55760697
														Corrected
	Tub		PMP		Vim		Clathrin		SON		GFP			Tub		PMP		Vim		Clathrin		SON		GFP
Distance	Before	After	Before	After	Before	After	Before	After	Before	After	Before	After		Before	After	Before	After	Before	After	Before	After	Before	After	Before	After
0	1390086	809704	717662	425676	563007	301168	379158	118509	172800	95370	460055	419093		70.5848	12.5466	29.5997	0.4011	35.3087	9.1248	27.0206	0.9557	7.7515	0	25.3226	21.2264
0.07	1385101	791440	759647	474578	580159	314635	369624	111132	172000	95285	438598	468442		70.0863	10.7202	33.7982	5.2913	37.0239	10.4715	26.0672	0.218	7.6715	0	23.1769	26.1613
0.14	1406613	835483	802172	477569	614860	332067	408754	108952	180400	98949	376513	379084		72.2375	15.1245	38.0507	5.5904	40.494	12.2147	29.9802	0	8.5115	0.3664	16.9684	17.2255
0.21	1424393	778592	842052	450056	661398	329741	442968	130649	214800	108986	440277	369499		74.0155	9.4354	42.0387	2.8391	45.1478	11.9821	33.4016	2.1697	11.9515	1.3701	23.3448	16.267
0.28	1488258	794537	803812	454110	683171	337268	489219	159600	243600	123114	351887	390991		80.402	11.0299	38.2147	3.2445	47.3251	12.7348	38.0267	5.0648	14.8315	2.7829	14.5058	18.4162
0.35	1664203	792030	821576	438459	742455	341202	534574	181529	273000	134997	393364	392022		97.9965	10.7792	39.9911	1.6794	53.2535	13.1282	42.5622	7.2577	17.7715	3.9712	18.6535	18.5193
0.42	1952467	780386	806009	421665	756688	334460	592913	192980	316000	144779	434995	454659		126.823	9.6148	38.4344	0	54.6768	12.454	48.3961	8.4028	22.0715	4.9494	22.8166	24.783
0.49	2147636	837080	767629	426940	758795	317208	681652	235311	349200	153616	511156	400286		146.34	15.2842	34.5964	0.5275	54.8875	10.7288	57.27	12.6359	25.3915	5.8331	30.4327	19.3457
0.56	2256938	831579	772560	469594	730806	297275	781027	237770	365600	168166	575642	595836		157.27	14.7341	35.0895	4.7929	52.0886	8.7355	67.2075	12.8818	27.0315	7.2881	36.8813	38.9007
0.63	2211227	740026	846257	438532	714537	272870	876942	286599	409200	185743	804844	691656		152.699	5.5788	42.4592	1.6867	50.4617	6.295	76.799	17.7647	31.3915	9.0458	59.8015	48.4827
0.7	2027034	684238	910189	510668	646873	249249	957749	297666	419600	199514	712818	702408		134.28	0	48.8524	8.9003	43.6953	3.9329	84.8797	18.8714	32.4315	10.4229	50.5989	49.5579
0.77	1791430	704789	923523	489202	612711	230916	935181	295776	439400	204636	686415	620827		110.719	2.0551	50.1858	6.7537	40.2791	2.0996	82.6229	18.6824	34.4115	10.9351	47.9586	41.3998
0.84	1602621	780509	978318	499174	572249	220814	898218	292608	426800	203776	554838	475985		91.8383	9.6271	55.6653	7.7509	36.2329	1.0894	78.9266	18.3656	33.1515	10.8491	34.8009	26.9156
0.91	1513751	778600	998233	522353	555513	213231	798321	262161	419600	195954	467360	478793		82.9513	9.4362	57.6568	10.0688	34.5593	0.3311	68.9369	15.3209	32.4315	10.0669	26.0531	27.1964
0.98	1481833	760847	1026925	535012	540730	222956	655559	258651	398000	182792	374952	489548		79.7595	7.6609	60.526	11.3347	33.081	1.3036	54.6607	14.9699	30.2715	8.7507	16.8123	28.2719
1.05	1527405	817526	991004	515051	534283	231534	606928	222587	364800	162385	479577	635806		84.3167	13.3288	56.9339	9.3386	32.4363	2.1614	49.7976	11.3635	26.9515	6.71	27.2748	42.8977
1.12	1700710	802759	1057530	553541	551967	236118	541052	240079	317200	141437	728654	584012		101.647	11.8521	63.5865	13.1876	34.2047	2.6198	43.21	13.1127	22.1915	4.6152	52.1825	37.7183
1.19	1894932	844649	955169	509268	595669	253791	561069	178519	277400	126362	849206	626725		121.069	16.0411	53.3504	8.7603	38.5749	4.3871	45.2117	6.9567	18.2115	3.1077	64.2377	41.9896
1.26	2108947	934127	912101	483705	622882	241082	474593	180301	260200	117576	541453	708848		142.471	24.9889	49.0436	6.204	41.2962	3.1162	36.5641	7.1349	16.4915	2.2291	33.4624	50.2019
1.33	2158184	974085	923527	525211	654779	244653	491091	155602	242600	114731	484985	585172		147.395	28.9847	50.1862	10.3546	44.4859	3.4733	38.2139	4.665	14.7315	1.9446	27.8156	37.8343
1.4	2006686	952509	862284	596871	662912	242100	446318	136700	231400	118583	494643	468951		132.245	26.8271	44.0619	17.5206	45.2992	3.218	33.7366	2.7748	13.6115	2.3298	28.7814	26.2122
1.47	1763163	888746	835587	571371	661742	228282	433201	128950	250200	127772	489056	419835		107.892	20.4508	41.3922	14.9706	45.1822	1.8362	32.4249	1.9998	15.4915	3.2487	28.2227	21.3006
1.54	1664537	910684	831069	541114	630687	225468	435184	150810	278200	140380	613107	481039		98.0299	22.6446	40.9404	11.9449	42.0767	1.5548	32.6232	4.1858	18.2915	4.5095	40.6278	27.421
1.61	1517218	885760	915599	535181	613196	221465	427663	158542	293800	151443	818001	761063		83.298	20.1522	49.3934	11.3516	40.3276	1.1545	31.8711	4.959	19.8515	5.6158	61.1172	55.4234
1.68	1546478	867356	981738	540946	592047	217868	487264	189786	299200	158427	802327	932183		86.224	18.3118	56.0073	11.9281	38.2127	0.7948	37.8312	8.0834	20.3915	6.3142	59.5498	72.5354
1.75	1596994	825816	1037730	573930	595890	218076	576496	212838	329000	161714	914580	883819		91.2756	14.1578	61.6065	15.2265	38.597	0.8156	46.7544	10.3886	23.3715	6.6429	70.7751	67.699
1.82	1816811	905801	1023956	625753	605664	219027	573000	270200	340200	163663	1115419	806436		113.257	22.1563	60.2291	20.4088	39.5744	0.9107	46.4048	16.1248	24.4915	6.8378	90.859	59.9607
1.89	2217519	999979	1060894	602620	613712	216338	674444	249781	323200	166227	918848	632148		153.328	31.5741	63.9229	18.0955	40.3792	0.6418	56.5492	14.0829	22.7915	7.0942	71.2019	42.5319
1.96	2303412	999769	973396	631448	644871	220461	762977	276921	329400	165493	601485	457318		161.917	31.5531	55.1731	20.9783	43.4951	1.0541	65.4025	16.7969	23.4115	7.0208	39.4656	25.0489
2.03	2267041	1002639	1015590	647560	660154	216365	691788	308687	312200	162037	579067	466957		158.28	31.8401	59.3925	22.5895	45.0234	0.6445	58.2836	19.9735	21.6915	6.6752	37.2238	26.0128
2.1	2077265	956550	963019	629777	648432	209920	588576	268060	296000	156098	338713	493319		139.303	27.2312	54.1354	20.8112	43.8512	0	47.9624	15.9108	20.0715	6.0813	13.1884	28.649
2.17	1874764	980562	836691	564473	609687	212180	476803	211232	276800	151168	206829	365661		119.053	29.6324	41.5026	14.2808	39.9767	0.226	36.7851	10.228	18.1515	5.5883	0	15.8832
2.24	1755496	947051	793455	490708	596511	215463	409214	145650	260000	142932	216564	528093		107.126	26.2813	37.179	6.9043	38.6591	0.5543	30.0262	3.6698	16.4715	4.7647	0.9735	32.1264
2.31	1596711	901947	749701	494146	590379	214228	327120	135292	233800	130569	231993	484455		91.2473	21.7709	32.8036	7.2481	38.0459	0.4308	21.8168	2.634	13.8515	3.5284	2.5164	27.7626
2.38	1538131	941661	768502	519391	569212	212227	284196	134798	212400	118514	318034	436848		85.3893	25.7423	34.6837	9.7726	35.9292	0.2307	17.5244	2.5846	11.7115	2.3229	11.1205	23.0019
2.45	1392386	944723	757070	504553	575533	218536	324671	123684	185800	106398	280117	479472		70.8148	26.0485	33.5405	8.2888	36.5613	0.8616	21.5719	1.4732	9.0515	1.1113	7.3288	27.2643
Minimum Value	1385101	684238	717662	421665	534283	209920	284196	108952	172000	95285	206829	365661
Maximum Value	2303412	1002639	1060894	647560	758795	341202	957749	308687	439400	204636	1115419	932183
Correction Value		684238		421665		209920		108952		95285		206829

## Sheet: Figure 2d
Time (min)	Sample 1	Sample 2	Sample 3
0	41229.6	28118.2	35296.6
2.5	9992.17	4986.87	7035.35
5	8969.03	4320.61	6425.18
10	7224.1	3485.93	5744.14
15	6309.01	3034.04	5404.61

## Sheet: Figure 2e
Sample 1										Sample 2										Sample 3												Background corrected
		Area	Mean	StDev	Min	Max	IntDen	RawIntDen				Area	Mean	StDev	Min	Max	IntDen	RawIntDen				Area	Mean	StDev	Min	Max	IntDen	RawIntDen				Sample 1			Sample 2			Sample 3				Parts of whole
	Clathrin										Clathrin										Clathrin											IntDen	%		IntDen	%		IntDen	%			%	StDev (%)
Before	1	911.091	232.417	100.37	8	634	211753	43214960			1	898.102	191.586	82.502	8	508	172064	35115056			1	883.852	154.942	75.923	2	620	136946	27948076		Clathrin	Before	208957	100		169309	100		135010	100	Clathrin	Average Singal Removal	74.5546
After	2	911.091	66.188	30.88	0	221.666	60303.6	12306860			2	898.102	49.153	23.313	0	157.142	44144.7	9009129			2	883.852	35.982	18.181	-0.495	202.499	31803.2	6490438			After	58808.7	28.144		42821.7	25.292		30917.4	22.9002		Average Remaining Signal	25.4454	1.60414
																															Signal Removal		71.856			74.708			77.0998
	PMP										PMP										PMP
Before	1	436.654	17.534	17.647	0	178	7656.11	1562472			1	468.332	15.846	15.368	0	184	7421.29	1514548			1	454.622	14.35	12.179	0	121	6523.69	1331365		PMP	Before	5537.61	100		5283.59	100		5225.27	100	PMP	Average Singal Removal	92.0683
After	2	436.654	3.121	2.842	-0.829	32.988	1362.88	278138			2	468.332	2.495	2.29	-0.912	26.551	1168.35	238439			2	454.622	2.487	1.819	-0.684	17.483	1130.43	230700			After	481.803	8.70056		344.547	6.52107		447.989	8.57351		Average Remaining Signal	7.93172	1.10538
																															Signal Removal		91.2994			93.4789			91.4265
	Tub										Tub										Tub
Before	1	1009.68	825.925	345.987	79	2215	833924	170188480			1	1010.76	790.528	345.71	72	1788	799032	163067664			1	1013.78	767.826	287.313	46	1802	778407	158858624		Tub	Before	826521	100		789735	100		771676	100	Tub	Average Singal Removal	93.1337
After	2	1009.68	61.619	44.069	0	902.835	62215.8	12697094			2	1010.76	52.338	30.628	0	429.78	52901.4	10796204			2	1013.78	57.219	35.726	0	444.227	58007.2	11838198			After	59178.9	7.16		49530	6.27171		55307.2	7.16715		Average Remaining Signal	6.86629	0.452554
																															Signal Removal		92.84			93.7283			92.8328
	Vim										Vim										Vim
Before	1	810.906	681.803	391.178	35	1930	552878	112832312			1	790.777	524.658	373.693	36	1913	414887	84670856			1	756.075	577.962	379.127	34	2160	436982	89180064		Vim	Before	546634	100		407478	100		429582	100	Vim	Average Singal Removal	80.81
After	2	810.906	150.117	111.713	0	754.359	121731	24843000			2	790.777	102.977	87.882	0	650.594	81431.8	16618732			2	756.075	104.956	77.781	0	710.768	79354.6	16194814			After	117633	21.5194		76469.5	18.7665		74249.5	17.2842		Average Remaining Signal	19.19	1.48235
																															Signal Removal		78.4806			81.2335			82.7158
	SON										SON										SON
Before	1	79.008	293.847	199.397	62	1109	23216.2	4737994			1	89.744	165.734	89.323	35	655	14873.6	3035422			1	76.146	163.639	114.365	33	753	12460.5	2542955		SON	Before	19091.4	100		12115	100		12206.6	100	SON	Average Singal Removal	61.2972
After	2	79.008	129.404	97.546	20.944	626.538	10223.9	2.0865e+06			2	89.744	82.321	48.897	18.69	363.587	7387.78	1.50771e+06			2	76.146	71.553	53.666	13.504	392.242	5448.48	1.11193e+06			After	6547.56	34.2959		4740.3	39.1277		5210.37	42.6848		Average Remaining Signal	38.7028	2.67544
																															Signal Removal		65.7041			60.8723			57.3152
	GFP										GFP										GFP
Before	1	163.42	7.601	3.555	-0.593	32.194	1242.14	253498			1	173.205	6.42	3.034	-0.561	26.815	1111.94	226926			1	157.643	6.999	3.469	-0.414	29.949	1103.27	225157		GFP	Before	1242.14	100		1111.94	100		1103.27	100	GFP	Average Singal Removal	1.13602
After	2	163.42	7.42	3.704	0	32	1212.59	247467			2	173.205	6.409	3.242	0	31	1110	226530			2	157.643	6.939	3.625	0	34	1093.84	223233			After	1212.59	97.621		1110	99.8255		1093.84	99.1454		Average Remaining Signal	98.864	1.12892
	Background																														Signal Removal		2.37904			0.17447			0.854551
	Clathrin										Clathrin										Clathrin
Before	1	3367.48	0.831	0.982	0	7.664	2796.75	570764			1	3367.48	0.818	0.983	0	8.983	2754.82	562207			1	3367.48	0.575	0.752	0	6.144	1936.07	395115
After	2	3367.48	0.444	0.56	-0.053	4.077	1494.92	305086			2	3367.48	0.393	0.491	-0.046	3.97	1323.07	270015			2	3367.48	0.263	0.387	-0.033	3.067	885.739	180763
	PMP										PMP										PMP
Before	1	3367.48	0.629	0.606	0	2.527	2118.51	432348			1	3367.48	0.635	0.569	0	3.051	2137.69	436264			1	3367.48	0.386	0.42	0	1.924	1298.42	264984
After	2	3367.48	0.262	0.284	-0.042	1.635	881.072	179811			2	3367.48	0.245	0.268	-0.04	1.712	823.802	168123			2	3367.48	0.203	0.243	-0.049	1.467	682.439	139273
	Tub										Tub										Tub
Before	1	3367.48	2.198	1.575	0	8.558	7403.01	1.51082e+06			1	3367.48	2.761	2.464	0	66.85	9296.21	1.89719e+06			1	3367.48	1.999	1.591	0	10.11	6731.65	1.37381e+06
After	2	3367.48	0.902	0.658	0	4.071	3036.92	619779			2	3367.48	1.001	0.773	0	8.977	3371.46	688052			2	3367.48	0.802	0.629	0	3.243	2699.99	551019
	Vim										Vim										Vim
Before	1	3367.48	1.854	1.214	0	6.617	6244.7	1.27443e+06			1	3367.48	2.2	1.63	0	64.424	7408.98	1.51204e+06			1	3367.48	2.198	1.493	0	12.276	7400.77	1.51036e+06
After	2	3367.48	1.217	0.851	0	11.093	4098.15	836358			2	3367.48	1.474	1.141	0	10.165	4962.34	1.01272e+06			2	3367.48	1.516	1.12	0	8.007	5105.06	1.04185e+06
	SON										SON										SON
Before	1	3367.48	1.225	1.347	0	8.143	4124.78	841792			1	3367.48	0.819	0.838	0	6.373	2758.62	562983			1	343.441	0.739	0.988	0	8.031	253.871	51810.4
After	2	3367.48	1.092	1.227	-0.035	6.217	3676.31	750267			2	3367.48	0.786	0.771	-0.008	5.229	2647.48	540302			2	343.441	0.693	0.945	-0.033	6.374	238.111	48594.1
	GFP										GFP										GFP
Before	1	3367.48	0.116	0.093	0	0.855	389.078	79403.7			1	3367.48	0.085	0.063	0	0.562	285.282	58220.8			1	3367.48	0.07	0.054	0	0.514	235.657	48093.3
After	2	3367.48	0.152	0.122	-0.042	0.934	510.697	104224			2	3367.48	0.139	0.089	-0.042	0.683	466.503	95204.8			2	3367.48	0.112	0.073	-0.031	0.568	375.774	76688.5
														Corrected
	Tub		PMP		Vim		Clathrin		SON		GFP			Tub		PMP		Vim		Clathrin		SON		GFP
Distance	Before	After	Before	After	Before	After	Before	After	Before	After	Before	After		Before	After	Before	After	Before	After	Before	After	Before	After	Before	After
0	451931	233546	254014	116338	415783	286904	889694	284887	120174	44187	406574	483479		21.8385	0	16.0953	2.3277	22.6807	9.7928	60.4807	0	7.5987	0	13.9995	21.69
0.07	489990	269902	330540	139690	446912	278167	896433	298982	148226	51306	615242	508692		25.6444	3.6356	23.7479	4.6629	25.7936	8.9191	61.1546	1.4095	10.4039	0.7119	34.8663	24.2113
0.14	543470	299830	417105	164698	453868	283091	909968	303671	186489	62537	655881	526538		30.9924	6.6284	32.4044	7.1637	26.4892	9.4115	62.5081	1.8784	14.2302	1.835	38.9302	25.9959
0.21	601534	317501	451852	180384	494967	296371	919989	325188	205382	76869	801950	674883		36.7988	8.3955	35.8791	8.7323	30.5991	10.7395	63.5102	4.0301	16.1195	3.2682	53.5371	40.8304
0.28	652901	341779	387121	213829	524700	312786	928536	316889	231750	94701	773406	581699		41.9355	10.8233	29.406	12.0768	33.5724	12.381	64.3649	3.2002	18.7563	5.0514	50.6827	31.512
0.35	696674	347541	489014	233218	565368	330268	941602	334989	278855	104912	568692	500737		46.3128	11.3995	39.5953	14.0157	37.6392	14.1292	65.6715	5.0102	23.4668	6.0725	30.2113	23.4158
0.42	719306	323872	511159	280923	634121	346791	974732	344356	327647	127980	582779	552230		48.576	9.0326	41.8098	18.7862	44.5145	15.7815	68.9845	5.9469	28.346	8.3793	31.62	28.5651
0.49	701369	345041	439434	331201	645574	362726	1004108	356552	413464	167544	364582	612292		46.7823	11.1495	34.6373	23.814	45.6598	17.375	71.9221	7.1665	36.9277	12.3357	9.8003	34.5713
0.56	682033	339216	530955	323507	630955	358305	1053869	378139	525814	214618	593896	661938		44.8487	10.567	43.7894	23.0446	44.1979	16.9329	76.8982	9.3252	48.1627	17.0431	32.7317	39.5359
0.63	639571	323789	412849	273958	576331	341426	1069330	406701	654661	268607	800802	736466		40.6025	9.0243	31.9788	18.0897	38.7355	15.245	78.4443	12.1814	61.0474	22.442	53.4223	46.9887
0.7	585986	301703	263830	199410	466285	310888	1084073	406782	798398	340924	951062	776924		35.244	6.8157	17.0769	10.6349	27.7309	12.1912	79.9186	12.1895	75.4211	29.6737	68.4483	51.0345
0.77	548101	302784	225552	113622	444823	273358	1047640	380017	909537	394646	794913	838320		31.4555	6.9238	13.2491	2.0561	25.5847	8.4382	76.2753	9.513	86.535	35.0459	52.8334	57.1741
0.84	526449	302380	269180	128623	420646	239096	985884	376827	985643	448693	534368	661223		29.2903	6.8834	17.6119	3.5562	23.167	5.012	70.0997	9.194	94.1456	40.4506	26.7789	39.4644
0.91	482456	299854	232151	93061	422978	232002	975037	369141	995763	473879	617573	544790		24.891	6.6308	13.909	0	23.4002	4.3026	69.015	8.4254	95.1576	42.9692	35.0994	27.8211
0.98	509477	281977	273375	100175	434176	235152	988106	355155	1012499	470814	887589	642158		27.5931	4.8431	18.0314	0.7114	24.52	4.6176	70.3219	7.0268	96.8312	42.6627	62.101	37.5579
1.05	540847	373394	327681	136564	441910	233511	936198	342147	989394	460559	931498	793508		30.7301	13.9848	23.462	4.3503	25.2934	4.4535	65.1311	5.726	94.5207	41.6372	66.4919	52.6929
1.12	583646	440135	271653	167895	500239	262973	867907	339288	947403	442989	924154	892735		35.01	20.6589	17.8592	7.4834	31.1263	7.3997	58.302	5.4401	90.3216	39.8802	65.7575	62.6156
1.19	630963	439228	407432	235752	584098	292675	876664	335204	907489	414667	744585	909401		39.7417	20.5682	31.4371	14.2691	39.5122	10.3699	59.1777	5.0317	86.3302	37.048	47.8006	64.2822
1.26	660161	460761	655177	303369	628241	311127	908156	314966	893919	398768	538723	703159		42.6615	22.7215	56.2116	21.0308	43.9265	12.2151	62.3269	3.0079	84.9732	35.4581	27.2144	43.658
1.33	647808	395044	909848	406434	621681	323947	902982	323338	880436	406347	537627	521262		41.4262	16.1498	81.6787	31.3373	43.2705	13.4971	61.8095	3.8451	83.6249	36.216	27.1048	25.4683
1.4	602875	359131	853869	473993	622378	308752	954145	330400	856366	383805	503704	557573		36.9329	12.5585	76.0808	38.0932	43.3402	11.9776	66.9258	4.5513	81.2179	33.9618	23.7125	29.0994
1.47	567997	360278	683386	458450	614780	306733	972455	329344	874458	385338	599550	689668		33.4451	12.6732	59.0325	36.5389	42.5804	11.7757	68.7568	4.4457	83.0271	34.1151	33.2971	42.3089
1.54	514534	276122	610750	417727	583434	280429	968734	345858	856272	387209	785827	619323		28.0988	4.2576	51.7689	32.4666	39.4458	9.1453	68.3847	6.0971	81.2085	34.3022	51.9248	35.2744
1.61	485398	286243	443447	323790	590175	263028	1028801	343915	832429	362106	913260	584610		25.1852	5.2697	35.0386	23.0729	40.1199	7.4052	74.3914	5.9028	78.8242	31.7919	64.6681	31.8031
1.68	464744	318294	275563	229940	547309	243929	1141110	355202	810284	349303	1045621	974308		23.1198	8.4748	18.2502	13.6879	35.8333	5.4953	85.6223	7.0315	76.6097	30.5116	77.9042	70.7729
1.75	456479	281691	275451	173262	437718	210453	1270286	373568	768608	326568	951621	1014072		22.2933	4.8145	18.239	8.0201	24.8742	2.1477	98.5399	8.8681	72.4421	28.2381	68.5042	74.7493
1.82	462357	310840	367886	179789	412029	188976	1295433	380082	713356	293174	913128	1003968		22.8811	7.7294	27.4825	8.6728	22.3053	0	101.055	9.5195	66.9169	24.8987	64.6549	73.7389
1.89	494181	353089	348434	185793	462097	203513	1264008	389846	625415	247660	772490	938351		26.0635	11.9543	25.5373	9.2732	27.3121	1.4537	97.9121	10.4959	58.1228	20.3473	50.5911	67.1772
1.96	523145	435588	500147	215368	441168	217694	1180657	361096	531711	203174	675169	683675		28.9599	20.2042	40.7086	12.2307	25.2192	2.8718	89.577	7.6209	48.7524	15.8987	40.859	41.7096
2.03	576472	518970	682546	312366	469072	237268	1055077	343549	446714	166023	493979	431797		34.2926	28.5424	58.9485	21.9305	28.0096	4.8292	77.019	5.8662	40.2527	12.1836	22.74	16.5218
2.1	646683	503214	763689	404855	541269	276502	949915	339675	357267	134444	266579	355506		41.3137	26.9668	67.0628	31.1794	35.2293	8.7526	66.5028	5.4788	31.308	9.0257	0	8.8927
2.17	648430	517687	955625	489076	597670	314151	901117	331161	295996	105771	555886	362795		41.4884	28.4141	86.2564	39.6015	40.8694	12.5175	61.623	4.6274	25.1809	6.1584	28.9307	9.6216
2.24	629719	469807	1034782	453908	664457	338933	852876	310934	251998	87312	513200	333569		39.6173	23.6261	94.1721	36.0847	47.5481	14.9957	56.7989	2.6047	20.7811	4.3125	24.6621	6.699
2.31	590473	365705	868967	395941	690611	336849	881548	300824	207116	80565	494780	399188		35.6927	13.2159	77.5906	30.288	50.1635	14.7873	59.6661	1.5937	16.2929	3.6378	22.8201	13.2609
2.38	523454	274868	521276	290732	708880	342120	874065	292302	188562	67370	620612	542771		28.9908	4.1322	42.8215	19.7671	51.9904	15.3144	58.9178	0.7415	14.4375	2.3183	35.4033	27.6192
2.45	455316	267780	322973	195377	696796	357912	845443	323688	175331	59379	665040	722351		22.177	3.4234	22.9912	10.2316	50.782	16.8936	56.0556	3.8801	13.1144	1.5192	39.8461	45.5772
Minimum Value	451931	233546	225552	93061	412029	188976	845443	284887	120174	44187	266579	333569
Maximum Value	719306	518970	1034782	489076	708880	362726	1295433	406782	1012499	473879	1045621	1014072
Correction Value		233546		93061		188976		284887		44187		266579

## Sheet: Figure 3c
Time (min)	Sample 1	Sample 2	Sample 3
0	22473.4	21722.4	15806.9
2.5	3787.11	2867.28	813.873
5	2352.23	2188.56	531.54
10	1882.26	1807.02	346.548
15	1745.74	1702.58	293.249

## Sheet: Figure 3d
Sample 1										Sample 2										Sample 3												Sample 1	Sample 2	Sample 3			Parts of whole
		Area	Mean	StDev	Min	Max	IntDen	RawIntDen				Area	Mean	StDev	Min	Max	IntDen	RawIntDen				Area	Mean	StDev	Min	Max	IntDen	RawIntDen				%	%	%			%	StDev (%)
	Clathrin										Clathrin										Clathrin									Clathrin	Before	100	100	100	Clathrin	Average Singal Removal	82.7569
Before	1	28.404	24.558	7.994	4	71	697.534	775038			1	42.391	27.964	8.128	6	100	1185.4	1317114			1	44.022	28.464	7.809	7	86	1253.06	1392284			After	16.4994	18.6525	16.5776		Average Remaining Signal	17.2431	1.22114
After	2	28.404	4.052	2.759	0	24	115.089	127877			2	42.391	5.216	3.934	0	49	221.107	245675			2	44.022	4.719	3.305	0	57	207.726	230807			Signal Removal	83.5006	81.3475	83.4224
	Pax										Pax										Pax									Pax	Before	100	100	100	Pax	Average Singal Removal	83.8761
Before	1	23.066	19.747	8.231	2	68	455.484	506093			1	35.025	24.779	10.66	2	91	867.901	964334			1	36.843	19.501	8.363	1	68	718.488	798320			After	13.1794	15.2634	19.9289		Average Remaining Signal	16.1239	3.45608
After	2	23.066	2.603	1.93	0	29	60.03	66700			2	35.025	3.782	2.03	0	19	132.471	147190			2	36.843	3.886	2.213	0	22	143.187	159097			Signal Removal	86.8206	84.7366	80.0711
	PMP										PMP										PMP									PMP	Before	100	100	100	PMP	Average Singal Removal	86.5495
Before	1	24.826	19.219	8.095	1	62	477.118	530131			1	36.089	24.54	11.929	1	209	885.623	984026			1	28.994	21.901	9.481	2	77	634.992	705547			After	11.6684	16.5819	12.1013		Average Remaining Signal	13.4505	2.72047
After	2	24.826	2.243	2.058	0	16	55.672	61858			2	36.089	4.069	7.829	0	255	146.853	163170			2	28.994	2.65	3.024	0	66	76.842	85380			Signal Removal	88.3316	83.4181	87.8987
	SON										SON										SON									SON	Before	100	100	100	SON	Average Singal Removal	92.581
Before	1	20.713	36.369	18.676	0	104	753.295	836994			1	27.059	40.974	23.992	1	221	1108.7	1231885			1	23.804	36.13	21.112	1	124	860.051	955612			After	6.33922	8.52487	7.39293		Average Remaining Signal	7.41901	1.09306
After	2	20.713	2.306	1.501	0	12	47.753	53059			2	27.059	3.493	8.449	0	221	94.515	105017			2	23.804	2.671	2.791	0	50	63.583	70648			Signal Removal	93.6608	91.4751	92.6071
	TOM										TOM										TOM									TOM	Before	100	100	100	TOM	Average Singal Removal	68.1134
Before	1	24.422	15.017	6.605	0	58	366.738	407487			1	40.514	16.666	6.182	0	49	675.191	750212			1	36.161	16.309	6.855	0	61	589.739	655266			After	28.3611	32.237	35.0616		Average Remaining Signal	31.8866	3.36396
After	2	24.422	4.259	2.715	0	20	104.011	115568			2	40.514	5.373	2.984	0	27	217.661	241846			2	36.161	5.718	2.828	0	22	206.772	229747			Signal Removal	71.6389	67.763	64.9384
	Vim										Vim										Vim									Vim	Before	100	100	100	Vim	Average Singal Removal	92.8706
Before	1	28.462	65.963	25.295	13	156	1877.47	2086079			1	69.195	65.674	23.936	10	179	4544.29	5049216			1	72.581	56.447	22.265	7	148	4097.02	4552244			After	6.01495	7.1678	8.20557		Average Remaining Signal	7.12944	1.09581
After	2	28.462	3.968	2.742	0	22	112.929	125477			2	69.195	4.707	3.689	0	55	325.726	361918			2	72.581	4.632	3.324	0	39	336.184	373538			Signal Removal	93.985	92.8322	91.7944
	Tom20		Paxillin		Vimentin		Clathrin		PMP70		SON
Distance (um)	Before	After	Before	After	Before	After	Before	After	Before	After	Before	After
0	4.0836	3.11057	4.9662	2.9525	12.8695	3.31101	11.1437	3.61231	8.7093	4.21452	7.543	3.12395
0.03	4.6372	3.21322	5.9055	3.05222	11.2323	2.57073	8.8593	2.65092	8.9726	4.48436	6.4067	2.66175
0.06	4.2112	3.615	6.8744	2.14938	10.4067	2.37366	8.3463	2.33072	10.755	4.1737	6.9565	1.93225
0.09	4.1572	4.31988	5.4834	2.87752	11.7521	2.65789	6.688	3.54282	14.3248	3.41578	5.8967	1.78343
0.12	4.9635	3.49388	5.3509	3.96051	10.7707	2.53398	7.5695	3.94096	14.1693	3.48578	7.3458	1.35801
0.15	5.2376	2.78614	4.4732	3.7803	9.3127	2.6761	7.5969	2.33725	15.994	3.64891	5.6692	0.77859
0.18	6.0871	3.75193	5.1075	3.32102	12.2551	2.82111	7.0202	2.50958	17.1941	3.90156	6.0142	1.07651
0.21	6.1788	4.15429	5.4717	2.90634	14.2842	2.60024	9.0271	3.46461	20.0418	3.88771	5.8061	1.16757
0.24	5.8495	3.69133	5.7639	2.97066	16.1582	1.95524	9.445	2.74011	21.6225	4.03037	4.0565	0.67633
0.27	6.959	4.06681	4.7115	3.05361	15.783	2.54909	8.2912	3.07985	20.269	4.49689	4.588	1.35166
0.3	7.2889	4.81363	4.3756	3.40184	13.7046	2.58791	7.4156	2.87747	20.1564	3.87278	6.5331	1.18972
0.33	6.8233	3.67643	4.113	2.75815	13.1527	2.11484	8.5409	2.35183	22.0968	3.94888	5.2447	1.81528
0.36	6.9901	4.83204	4.4356	2.65492	14.3801	2.13376	8.9249	2.80224	19.9314	3.78168	4.8804	1.72725
0.39	8.7554	5.46294	4.3285	3.21858	15.5291	2.13244	9.2221	3.01548	20.7298	3.58052	3.5907	1.10349
0.42	9.2196	5.03783	4.2522	2.79789	18.9822	2.13481	7.2108	2.7041	22.924	3.68071	3.541	0.94375
0.45	8.7786	5.28636	4.9809	3.21487	21.7903	2.80087	7.1577	3.08287	21.4107	2.63697	3.6749	1.14032
0.48	9.5679	4.98502	5.3283	2.50286	22.9117	2.28962	8.0384	4.05357	20.9756	2.21163	4.0953	1.72813
0.51	9.9466	5.39879	4.169	3.28938	23.6299	2.3156	8.4046	3.76979	22.1701	2.30577	3.8952	1.75995
0.54	9.2047	5.13929	5.0511	2.99154	25.7189	2.8869	10.6213	2.92407	21.5626	2.97511	4.5185	1.32169
0.57	9.0283	4.61714	5.0394	2.31954	30.3972	1.99222	8.7693	2.95579	22.6809	3.79863	4.5035	1.25116
0.6	11.0033	3.91678	5.0576	3.15285	30.6629	2.52968	7.7551	3.75291	20.7401	3.5067	5.1062	2.06237
0.63	11.5541	2.9533	7.5666	3.36339	27.3156	2.36562	8.6463	3.05087	20.2804	2.95082	5.2882	1.4812
0.66	13.7594	3.93483	7.8428	3.06027	22.986	2.4116	9.0599	3.17481	20.4909	3.13096	5.3666	1.14279
0.69	16.4734	4.50248	8.0043	3.96464	21.5703	1.95008	10.0301	3.29742	21.1582	3.01168	5.1897	1.48709
0.72	16.5152	4.21026	11.2941	3.32325	20.1209	2.06503	9.3539	2.71798	16.2183	2.73376	5.53	1.82084
0.75	17.8652	4.67635	11.403	2.00894	16.2598	2.14495	9.1137	2.20341	13.7388	2.91994	4.5033	1.64265
0.78	17.6882	4.78686	12.5582	3.18868	13.2423	2.30518	7.5879	3.0064	11.7087	2.47316	4.7171	1.96234
0.81	16.5089	4.89767	15.5926	3.75629	11.0382	1.76035	7.6734	2.84607	11.8975	2.84099	6.8535	2.15163
0.84	15.0518	4.56206	17.471	3.14694	11.0521	1.67785	8.2765	2.88776	9.9637	4.0601	7.6463	2.70713
0.87	14.9404	4.54605	19.7804	3.19037	10.598	1.74794	10.5067	3.73953	8.2742	4.52802	7.0247	2.45589
0.9	12.2554	4.94188	22.6756	4.51754	9.6532	1.37359	10.0172	3.07892	6.8338	3.62163	8.9604	2.92883
0.93	13.374	4.28174	27.1946	3.61682	9.7218	1.2029	10.2393	2.8248	6.2227	2.99971	11.8645	2.10355
0.96	13.4225	3.73539	31.0028	3.047	9.0995	1.97815	11.0937	3.56366	5.1003	3.15851	13.6884	1.44855
0.99	10.6888	3.92299	30.7836	3.25112	12.1484	2.67756	13.4059	2.01403	4.7383	3.7388	15.8933	1.32895
1.02	9.8496	3.08222	32.4024	3.76956	16.0814	2.55879	13.7331	1.84595	4.5615	3.89226	17.428	1.33235
1.05	10.0594	3.2895	34.1878	3.83794	17.6903	2.73809	14.632	2.70493	4.6188	4.48351	20.99	1.40379
1.08	7.7596	4.78213	35.9301	3.45671	20.6298	2.66996	19.9674	2.99584	5.459	4.10367	24.268	2.3391
1.11	5.8253	4.36509	34.5578	3.64323	23.3052	2.28176	22.2944	2.83251	5.5131	4.39216	25.7937	2.18944
1.14	4.9089	2.83603	32.5024	4.17685	24.8124	2.4283	23.8653	3.25065	5.1392	4.34462	28.858	2.00226
1.17	4.707	2.77417	29.7437	3.60336	29.1853	2.34044	27.7217	2.68653	5.6825	3.58505	30.2128	1.53202
1.2	4.0645	3.42232	28.409	3.70539	30.8668	3.1423	32.0097	2.55212	6.3784	3.96552	31.0873	1.67493
1.23	4.0959	3.56441	26.1136	3.92974	30.4971	3.28607	33.0035	2.60141	6.5698	4.09082	30.7853	1.67985
1.26	2.9501	2.52056	23.4935	4.885	31.4463	2.52062	35.6745	3.13683	6.0836	3.78953	32.8267	1.6075
1.29	3.1735	2.58992	19.7225	4.27905	30.973	1.89322	37.2467	3.56752	8.206	3.75217	32.7641	1.73649
1.32	3.3925	2.43763	17.1534	4.48543	23.9679	2.67765	39.8263	3.3979	9.6086	3.63177	35.1977	1.84929
1.35	3.4672	3.07355	16.2165	4.08777	23.7289	2.32245	39.4275	3.40368	10.3091	2.96113	36.8101	2.03054
1.38	3.4088	2.92918	16.0271	3.31701	21.5078	2.28103	38.7219	3.2095	11.0073	4.24961	34.4746	1.90066
1.41	3.4204	3.15161	14.7057	3.1908	24.0107	2.21161	33.9001	3.67821	15.1784	4.26965	35.2135	1.51536
1.44	3.3297	3.78924	14.8184	3.34345	26.6026	2.77599	30.5047	2.78266	16.8118	4.20065	38.4193	1.38208
1.47	5.054	4.61384	13.0812	3.38648	29.2746	3.31908	26.6974	1.86833	16.131	3.93508	36.6927	1.24346
1.5	4.3783	3.82139	12.3134	3.52621	29.5187	3.82786	24.1127	2.375	15.2998	2.8628	34.5704	1.21698
1.53	4.2771	2.52266	15.234	4.66636	34.2165	2.62582	21.0544	2.53834	14.6492	2.61331	32.7124	1.1697
1.56	4.9017	3.06179	14.6022	5.00251	36.9141	3.13738	16.7828	2.51101	13.4905	3.82237	30.5103	1.44191
1.59	4.5022	4.12559	14.9152	4.33352	39.2009	2.79482	13.2697	2.75271	12.8179	2.92538	30.1728	1.49565
1.62	4.8609	3.24397	17.907	4.10286	45.7057	2.18844	12.8788	2.75396	15.2145	2.72906	29.821	1.77244
1.65	5.1173	3.6146	18.487	4.20662	48.2416	2.34982	12.3313	2.41738	16.5267	4.08844	24.7646	1.60765
1.68	4.6587	4.46764	20.2659	3.17784	48.2543	2.27202	9.3477	1.90179	20.0806	4.36445	23.6904	1.64687
1.71	6.4614	4.906	20.9179	4.03866	48.8768	2.55332	8.5652	2.0432	24.4255	6.10977	22.0916	1.85787
1.74	8.5673	4.41832	22.6269	4.11639	49.7906	2.976	9.3701	2.30306	24.8819	5.41288	19.9789	1.47581
1.77	8.5546	4.22634	25.5649	3.53587	47.3465	2.13578	11.1528	2.88079	24.9604	5.22753	17.9213	1.38842
1.8	8.656	4.4467	29.785	3.49597	47.6611	1.79665	10.0446	3.11402	25.5138	4.57285	17.4084	1.22109
1.83	9.2772	4.76774	32.5649	4.56605	39.4331	2.41191	9.8642	3.66048	29.0238	3.61956	18.1295	1.0608
1.86	8.562	4.54758	37.8191	4.90417	34.4725	2.34572	10.0984	3.39064	30.0464	3.99992	18.4077	1.31308
1.89	8.5431	4.48739	41.1835	4.07956	30.9197	2.67861	9.9859	2.85098	27.3912	3.8901	18.5303	1.44313
1.92	9.8287	4.62821	38.2333	4.3453	25.5892	2.59899	10.0573	2.97202	27.0537	2.75633	22.929	1.98052
1.95	9.8805	3.77092	38.3834	3.31865	19.4074	2.50754	10.1748	3.84491	25.3594	2.81069	22.98	2.95655
1.98	9.9914	3.38933	34.9724	3.53144	16.7306	3.31295	9.7234	3.90765	22.2665	2.94595	25.5012	2.87067
2.01	9.8781	3.66008	32.1537	3.5266	15.0961	2.60694	11.103	2.97137	16.3033	2.44486	27.6088	1.69358
2.04	10.4718	4.95514	30.9856	3.40941	13.6318	2.69248	8.7484	2.85367	12.8989	2.26845	29.1333	1.66166
2.07	10.8036	3.85726	28.789	4.00796	14.8442	3.12662	8.3512	2.94572	11.0003	2.17542	32.1682	1.61122
2.1	9.9681	3.85302	21.425	4.06193	16.9964	3.15573	7.9412	2.55666	9.7095	2.11863	34.2839	2.71872
2.13	10.1556	3.26016	20.5486	2.6462	17.8745	3.06615	8.1779	2.29055	8.4648	2.89688	38.445	2.68433
2.16	11.8933	2.82352	17.9949	3.22386	21.2217	2.10559	8.4286	2.81836	8.0595	2.64286	43.3353	1.91674
2.19	12.4048	3.35666	13.7273	3.7534	23.4605	2.07696	9.0355	2.41214	7.8858	2.19669	45.3095	2.63744
2.22	12.4884	3.9121	11.0761	3.78016	26.1501	2.42864	8.0009	2.74309	7.2977	2.46721	46.3487	2.61322
2.25	12.172	4.37604	8.6764	3.04907	25.9809	2.36396	9.0327	3.40342	6.5188	2.00295	45.4777	2.31018
2.28	12.5624	5.92245	7.1905	2.93237	25.7857	2.02389	9.359	2.75629	5.9863	2.36092	43.5635	2.86635
2.31	11.2258	5.82494	6.7855	2.88981	27.9227	2.22997	8.6429	2.80735	6.8006	1.96496	43.3604	3.83451
2.34	13.1896	4.08222	8.4699	2.70605	26.9936	2.5939	7.9765	3.33105	6.477	2.19355	41.5802	3.53518
2.37	14.857	5.05879	8.18	3.20796	27.691	2.91385	8.9317	3.55755	8.1861	1.61536	39.7433	2.66069
2.4	15.374	6.31266	7.8635	3.68932	27.6401	3.20094	7.6926	3.19134	8.333	1.45294	38.3713	2.39522
2.43	14.9409	5.41603	10.8323	2.98086	27.3627	3.11564	7.282	2.8943	8.0721	1.79984	35.3063	2.46977
2.46	13.0973	4.97261	11.4312	3.69157	24.5359	2.2366	9.4556	2.42098	8.4028	1.68425	33.3744	2.1876
2.49	12.0688	5.37013	12.0935	3.57781	20.6248	2.55811	9.6779	3.10596	8.5862	2.01555	30.2831	2.84131
2.52	14.7887	4.31249	10.7015	3.0097	21.4872	2.87591	7.1246	3.50221	10.5517	2.20983	28.2302	3.8556

## Sheet: Figure 4b
											Normalised										Nonlinear Fit
Distance (nm)	NPC 1	NPC 2	NPC 3	NPC 4	NPC 5	NPC 6	NPC 7	NPC 8	NPC 9		NPC 1	NPC 2	NPC 3	NPC 4	NPC 5	NPC 6	NPC 7	NPC 8	NPC 9		Sum of two Gaussians
0	0.0007	0	0	0	0	0	0.1024	0.2179	0		0.000118062	0	0	0	0	0	0.0176533	0.0312496	0		Best-fit values
20	0.0962	0.0418	0.1776	0.0021	0.0109	0.0157	0.2906	0.3008	0.16		0.0162251	0.0052682	0.0198292	0.000258802	0.00189886	0.00212237	0.0500983	0.0431384	0.0459321		Amplitude1	0.9258
40	0.9903	0.1431	1.4615	0.9386	0.5649	0.7969	1.2245	1.6689	1.4916		0.167024	0.0180354	0.163178	0.115672	0.0984095	0.107727	0.211099	0.239341	0.428202		Mean1	82.41
60	3.6105	2.6416	5.238	4.3819	4.0034	3.6167	3.9967	4.206	3.1552		0.608946	0.33293	0.584827	0.540022	0.69742	0.488915	0.689015	0.603192	0.905782		SD1	23.7
80	5.9291	5.2826	7.971	8.1143	5.5245	5.3346	5.8006	6.9729	3.4826		1	0.665784	0.889968	1	0.962406	0.721145	1	1	0.99977		Amplitude2	0.9192
100	4.7133	3.9324	6.3509	7.3024	3.3907	2.8519	4.3647	6.5575	2.8024		0.794944	0.495614	0.709083	0.899942	0.590683	0.385527	0.752457	0.940427	0.804501		Mean2	178.1
120	2.1066	2.0025	2.8026	3.1754	1.682	1.0505	1.8623	3.2008	1.528		0.355298	0.252382	0.312912	0.391334	0.293016	0.142009	0.321053	0.459034	0.438652		SD2	-24.93
140	1.7436	3.3682	1.7397	1.2044	3.0625	3.9268	1.5302	1.8447	1.2619		0.294075	0.424506	0.194239	0.148429	0.533509	0.530835	0.2638	0.264553	0.362261		95% CI (profile likelihood)
160	3.9183	7.3361	4.937	3.0787	4.9702	7.3974	3.4277	4.3852	2.8632		0.660859	0.924594	0.55122	0.379417	0.865843	1	0.590922	0.628892	0.821956		Amplitude1	0,8592 to 0,9940
180	4.306	7.9344	8.9565	5.6654	5.7403	6.8797	4.8733	6.7688	3.4834		0.726249	1	1	0.698199	1	0.930016	0.840137	0.97073	1		Mean1	80,33 to 84,52
200	3.2062	4.2687	6.3785	6.263	4.8589	3.5848	3.4347	5.0441	1.9507		0.540757	0.537999	0.712164	0.771847	0.846454	0.484603	0.592128	0.723386	0.559999		SD1	21,64 to 26,00
220	1.1092	1.0465	0.929	4.3447	1.8187	0.6135	1.0013	1.4033	0.3854		0.187077	0.131894	0.103724	0.535437	0.31683	0.0829345	0.17262	0.201251	0.110639		Amplitude2	0,8540 to 0,9859
240	0.0849	0.8878	0	1.4517	0.1087	0.0053	0.2017	0.2908	0.0299		0.0143192	0.111893	0	0.178906	0.0189363	0.000716468	0.0347723	0.0417043	0.00858357		Mean2	175,9 to 180,2
260	0	0	0	0.2551	0	0	0.0964	0	0.0099		0	0	0	0.0314383	0	0	0.016619	0	0.00284205		SD2	-27,34 to -22,79
																					Goodness of Fit
																					Degrees of Freedom	120
																					R squared	0.8864
																					Sum of Squares	1.725
Non Linear Fit: Sum of two Gaussians																					Sy.x	0.1199
NPC #	1	2	3	4	5	6	7	8	9
Best-fit values																					Number of points
Amplitude1	1.017	0.6796	0.8988	1.057	0.9865	0.7367	1.005	1.044	1.053												# of X values	126
Mean1	83.41	84.23	83.62	86.87	78.19	77.13	81.57	86.61	78.7												# Y values analyzed	126
SD1	-22.91	19.76	24.64	-22.75	20.03	18.78	24.23	26.01	28.52
Amplitude2	0.7689	1.048	1.024	0.8047	1.045	1.064	0.8434	0.9906	1.028
Mean2	177	172.3	182.1	194.4	176.4	168.9	179.7	182.1	175.6
SD2	25.72	24.12	19.61	26.96	29.53	23.83	23.39	21.77	21.78
95% CI (profile likelihood)
Amplitude1	0,9671 to 1,067	0,6021 to 0,7600	0,8434 to 0,9553	1,021 to 1,093	0,8676 to 1,109	0,6842 to 0,7902	0,9767 to 1,034	0,9997 to 1,089	0,9776 to 1,130
Mean1	82,04 to 84,80	81,45 to 87,11	81,84 to 85,41	85,95 to 87,78	75,17 to 81,34	75,51 to 78,74	80,75 to 82,39	85,31 to 87,92	76,17 to 81,30
SD1	-24,39 to -21,54	17,18 to 22,87	22,89 to 26,55	-23,69 to -21,85	17,31 to 23,39	17,30 to 20,43	23,39 to 25,11	24,66 to 27,47	26,09 to 31,25
Amplitude2	0,7222 to 0,8165	0,9749 to 1,123	0,9631 to 1,087	0,7716 to 0,8382	0,9457 to 1,147	1,016 to 1,112	0,8142 to 0,8729	0,9432 to 1,039	0,9409 to 1,117
Mean2	175,0 to 178,9	170,4 to 174,3	180,7 to 183,5	193,1 to 195,7	172,8 to 179,8	167,6 to 170,1	178,8 to 180,7	180,8 to 183,4	173,2 to 177,8
SD2	23,84 to 27,80	22,04 to 26,45	18,29 to 21,05	25,69 to 28,31	26,30 to 33,31	22,62 to 25,11	22,41 to 24,42	20,53 to 23,10	19,55 to 24,34
Goodness of Fit
Degrees of Freedom	8	8	8	8	8	8	8	8	8
R squared	0.9966	0.9927	0.9959	0.9982	0.9863	0.997	0.9988	0.9975	0.9925
Sum of Squares	0.00507	0.01102	0.006754	0.002669	0.02655	0.004835	0.001756	0.004428	0.01476
Sy.x	0.02517	0.03712	0.02906	0.01827	0.0576	0.02458	0.01482	0.02353	0.04296
Number of points
# of X values	14	14	14	14	14	14	14	14	14
# Y values analyzed	14	14	14	14	14	14	14	14	14	Average	StDev
Peaks Distance (nm)	93.59	88.07	98.48	107.53	98.21	91.77	98.13	95.49	96.9	96.4633	5.41106

## Sheet: Figure 4c
IntDen
	Tom20	GALNT2	UBTF	Tubilin	Clathrin	Vimentin	PMP70
Before	4102.11	216.421	107.05	12532.1	407.948	14925.8	414.202
After	69.178	6.095	5.051	123.286	34.236	5.288	57.661
Normalised IntDen
	Before	After
Tom20	100	1.6864
GALNT2	100	2.81627
UBTF	100	4.71836
Tubilin	100	0.983759
Clathrin	100	8.39225
Vimentin	100	0.0354286
PMP70	100	13.921

[truncated: 12 more sheets: Figure 6b, Figure 6c, Figure 6d, Figure 6e, Supp Figure 5b, Supp Figure 5c, Supp Figure 6b, Supp Figure 6c, Supp Figure 8a, Supp Figure 9, Supp Figure 11, Supp Figure 12]
